# Supplementary material for: Airway Microbiota and Pathogen Abundance in Age-Stratified Cystic Fibrosis Patients
Source: PLoS One. 2010 Jun 23;5(6):e11044. doi: 10.1371/journal.pone.0011044 (PMC2890402; doi:10.1371/journal.pone.0011044)
Supplement: Table S2 — Correlation of taxon abundance and CFTR mutation. (0.23 MB XLS) [file pone.0011044.s002.xls]

## Sheet: Sheet 1
Table S2. Relationships between CFTR mutation and bacterial taxon abundance (Negatively correlating taxa are highlighted in grey).
Correlation of Homozygous-∆F508 patient age with bacterial taxon abundance
Phylum	Class	Order	Family	Subfamily ID	Taxon ID	Representative NCBI Accession	Representative ProkMSA Name	Correlation Coefficient	P value	Q value
Proteobacteria	Gammaproteobacteria	Pseudomonadales	Pseudomonadaceae	sf_1	9056	AB037546.1	Pseudomonas aeruginosa str. #47	0.822182	1.56598e-05	0.00980999
Proteobacteria	Gammaproteobacteria	Pseudomonadales	Pseudomonadaceae	sf_1	9002	AJ316016.1	Paederus fuscipes endosymbiont	0.80177	3.66193e-05	0.00980999
Proteobacteria	Gammaproteobacteria	Pseudomonadales	Pseudomonadaceae	sf_1	9050	AF139998.1	Pseudomonas sp. str. ML-124	0.795903	4.59267e-05	0.00980999
Proteobacteria	Gammaproteobacteria	Pseudomonadales	Pseudomonadaceae	sf_1	8725	AJ419674.1	Pseudomonas sp. str. 2N1-1	0.783616	7.21548e-05	0.00980999
Proteobacteria	Gammaproteobacteria	Pseudomonadales	Pseudomonadaceae	sf_1	8691	AE004501.1	Pseudomonas aeruginosa str. PAO1	0.782252	7.57323e-05	0.00980999
Proteobacteria	Gammaproteobacteria	Pseudomonadales	Pseudomonadaceae	sf_1	9049	AJ296559.1	uranium mining mill tailing clone GR-Sh2-34 GR-Sh2-34	0.781264	7.84178e-05	0.00980999
Proteobacteria	Gammaproteobacteria	Pseudomonadales	Pseudomonadaceae	sf_1	9219	AF181576.1	Pseudomonas cf. monteilii 9	0.761074	0.000154128	0.0139051
Proteobacteria	Gammaproteobacteria	Pseudomonadales	Pseudomonadaceae	sf_1	9366	AJ293826.1	Arctic seawater isolate str. R7366	0.758506	0.000167183	0.0139051
Proteobacteria	Gammaproteobacteria	Pseudomonadales	Pseudomonadaceae	sf_1	9588	AF530072.1	Pseudomonas citronellolis str. TERIDB18	0.750318	0.000215289	0.0139669
Proteobacteria	Gammaproteobacteria	Pseudomonadales	Pseudomonadaceae	sf_1	9005	AJ278108.1	Pseudomonas sp. str. KY	0.74911	0.000223293	0.0139669
Proteobacteria	Gammaproteobacteria	Pseudomonadales	Pseudomonadaceae	sf_1	8754	AB076857.1	Pseudomonas sp. str. P400Y-1	0.742691	0.000270206	0.0152973
Proteobacteria	Betaproteobacteria	MND1 clone group	Unclassified	sf_1	7818	AJ534623.1	soil sample uranium mining waste pile near town Johanngeorgenstadt clone JG36-TzT-215 proteobacterium	0.740824	0.000285324	0.0152973
Proteobacteria	Gammaproteobacteria	Pseudomonadales	Pseudomonadaceae	sf_1	9175	AF405328.1	Pseudomonas extremorientalis str. KMM3447	0.731239	0.000374754	0.0187525
Proteobacteria	Gammaproteobacteria	Pseudomonadales	Pseudomonadaceae	sf_1	8344	AF425998.1	Anabaena circinalis AWQC118C isolate str. UNSW3	0.726024	0.00043266	0.0191031
Proteobacteria	Gammaproteobacteria	Pseudomonadales	Pseudomonadaceae	sf_1	8850	D88521.1	Agrobacterium agile str. IAM12615	0.694453	0.000969614	0.0383046
Proteobacteria	Betaproteobacteria	MND1 clone group	Unclassified	sf_1	7993	AF423222.1	soil clone 1326-2	0.674979	0.00152103	0.057084
Proteobacteria	Gammaproteobacteria	Pseudomonadales	Pseudomonadaceae	sf_1	8553	AB046997.1	Pseudomonas fulva str. IAM 1587	0.663923	0.00193649	0.0692152
Proteobacteria	Gammaproteobacteria	Pseudomonadales	Pseudomonadaceae	sf_1	9613	U01916.1	Pseudomonas flavescens str. B62	0.648926	0.00264718	0.0863895
Proteobacteria	Gammaproteobacteria	Pseudomonadales	Pseudomonadaceae	sf_1	8508	AF530073.1	Pseudomonas citronellolis str. TERIDB26	0.640554	0.00312991	0.0939717
Bacteroidetes	Flavobacteria	Flavobacteriales	Flavobacteriaceae	sf_1	5726	AY008691.1	Bergeyella sp. oral AK152 clone	-0.637778	0.0033052	0.0954178
Bacteroidetes	Bacteroidetes	Bacteroidales	Porphyromonadaceae	sf_1	5713	X82823.1	Porphyromonas catoniae str. ATCC 51270	-0.624829	0.00423333	0.117686
Acidobacteria	Acidobacteria	Acidobacteriales	Acidobacteriaceae	sf_14	6356	AF523985.1	forested wetland clone FW47	-0.618534	0.00475641	0.127505
Proteobacteria	Betaproteobacteria	Burkholderiales	Comamonadaceae	sf_1	7884	AJ421915.2	Germany:Elbe River clone Elb37	0.616602	0.00492719	0.127528
Verrucomicrobia	Verrucomicrobiae	Verrucomicrobiales	Xiphinematobacteraceae	sf_3	888	AF217462.1	Candidatus Xiphinematobacter brevicolli	-0.599606	0.00665739	0.166567
Bacteroidetes	Bacteroidetes	Bacteroidales	Prevotellaceae	sf_1	5718	AF183403.1	Prevotella tannerae str. 29-1	-0.595148	0.007185	0.169113
Bacteroidetes	Bacteroidetes	Bacteroidales	Porphyromonadaceae	sf_1	5557	AY008308.1	Bacteroides cf. forsythus oral clone BU063 forsythus	-0.581654	0.00899256	0.169113
Proteobacteria	Betaproteobacteria	Burkholderiales	Burkholderiaceae	sf_1	7918	U16140.1	Burkholderia sp str. GSOY	0.576018	0.00984915	0.169113
Proteobacteria	Gammaproteobacteria	Pseudomonadales	Pseudomonadaceae	sf_1	9493	AF430125.1	Pseudomonas sp. str. dcm7B	0.573966	0.0101769	0.169113
Fusobacteria	Fusobacteria	Fusobacterales	Fusobacteriaceae	sf_3	387	AY029802.1	Leptotrichia wadeii str. LB16	-0.573249	0.0102934	0.169113
Proteobacteria	Gammaproteobacteria	Pseudomonadales	Pseudomonadaceae	sf_1	8777	AB095005.1	Pseudomonas sp. str. KNA6-5	0.572883	0.0103534	0.169113
Proteobacteria	Gammaproteobacteria	Pseudomonadales	Pseudomonadaceae	sf_1	9028	AF468452.1	Pseudomonas koreensis str. Ps 9-14	0.566788	0.0113933	0.169113
Actinobacteria	Actinobacteria	Actinomycetales	Mycobacteriaceae	sf_1	1308	AJ431371.1	Mycobacterium pyrenivorans str. DSM 44605	-0.566038	0.0115268	0.169113
Firmicutes	Clostridia	Clostridiales	Peptococc/Acidaminococc	sf_11	866	AF186071.1	Veillonella ratti str. ATCC17746	-0.565121	0.0116919	0.169113
Proteobacteria	Gammaproteobacteria	Pseudomonadales	Pseudomonadaceae	sf_1	8433	AB001441.1	Pseudomonas syringae pv. broussonetiae str. KOZ 8101 pv.	0.560823	0.0124908	0.169113
Actinobacteria	Actinobacteria	Acidimicrobiales	Acidimicrobiaceae	sf_1	1360	AF523917.1	forested wetland clone RCP2-103	-0.559998	0.0126491	0.169113
Proteobacteria	Deltaproteobacteria	Desulfobacterales	Desulfobulbaceae	sf_1	10332	AF099059.1	Psychrophilic sulfate-reducing isolate str. LSv23 bacterium	0.559971	0.0126543	0.169113
Bacteroidetes	Bacteroidetes	Bacteroidales	Porphyromonadaceae	sf_1	5652	AB088943.1	termite gut homogenate clone Rs-D29 bacterium	-0.548327	0.0150658	0.169113
Proteobacteria	Gammaproteobacteria	Unclassified	Unclassified	sf_3	9044	AF420370.1	hydrothermal sediment clone AF420370	0.547868	0.0151677	0.169113
Proteobacteria	Gammaproteobacteria	Pseudomonadales	Pseudomonadaceae	sf_1	8813	AY150184.1	Lyrodus pedicellatus symbiont	0.547049	0.0153513	0.169113
Proteobacteria	Gammaproteobacteria	Pseudomonadales	Pseudomonadaceae	sf_1	8561	AF332541.1	Pseudomonas sp. B65	0.545976	0.0155943	0.169113
Proteobacteria	Gammaproteobacteria	Pseudomonadales	Pseudomonadaceae	sf_1	8601	AB021401.1	Pseudomonas marginalis str. ATCC 10844T	0.545352	0.0157372	0.169113
Proteobacteria	Gammaproteobacteria	Pseudomonadales	Pseudomonadaceae	sf_1	9469	AF290486.1	cf. Pseudomonas sp. clone Llangefni 52	0.543995	0.0160511	0.169113
Bacteroidetes	Bacteroidetes	Bacteroidales	Bacteroidaceae	sf_12	5837	AF132263.1	adult human fecal matter clone adhufec355	-0.542984	0.0162885	0.169113
Actinobacteria	Actinobacteria	Actinomycetales	Corynebacteriaceae	sf_1	1192	AJ439344.1	Corynebacterium segmentosum str. CIP107068 (CCUG37878)	0.542343	0.0164402	0.169113
Fusobacteria	Fusobacteria	Fusobacterales	Fusobacteriaceae	sf_3	558	AJ344093.1	Sneathia sanguinegens str. CCUG 41628T	-0.537675	0.0175805	0.169113
Firmicutes	Clostridia	Clostridiales	Lachnospiraceae	sf_5	4273	AB089044.1	termite gut homogenate clone Rs-M14 bacterium	-0.536248	0.0179413	0.169113
Firmicutes	Bacilli	Bacillales	Staphylococcaceae	sf_1	3724	Y13365.1	Gemella bergeri str. 617-93	-0.533947	0.0185355	0.169113
Firmicutes	Bacilli	Bacillales	Bacillaceae	sf_1	3375	AF423230.1	soil clone 1448-1	0.532138	0.0190136	0.169113
Verrucomicrobia	Verrucomicrobiae	Verrucomicrobiales	Verrucomicrobia subdivision 5	sf_1	885	AJ390455.1	soil clone PBS-III-26	-0.53034	0.0194984	0.169113
Verrucomicrobia	Verrucomicrobiae	Verrucomicrobiales	Verrucomicrobia subdivision 5	sf_1	530	AY114334.1	anoxic marine sediment clone LD1-PB20	-0.530231	0.0195281	0.169113
Proteobacteria	Gammaproteobacteria	Enterobacteriales	Enterobacteriaceae	sf_1	8974	U92197.1	Salmonella subsp. enterica serovar Agona str. Sa1 subsp.	-0.530151	0.0195499	0.169113
Bacteroidetes	Bacteroidetes	Bacteroidales	Rikenellaceae	sf_5	5889	AB088945.1	termite gut homogenate clone Rs-F73 bacterium	-0.529815	0.0196418	0.169113
Proteobacteria	Gammaproteobacteria	Pasteurellales	Pasteurellaceae	sf_1	9213	AF224307.1	Haemophilus quentini str. MCCM 02026	-0.528416	0.0200279	0.169113
Actinobacteria	Actinobacteria	Acidimicrobiales	Unclassified	sf_1	1217	AJ306762.2	DCP-dechlorinating consortium clone SHA-34	-0.528268	0.0200692	0.169113
Proteobacteria	Betaproteobacteria	Burkholderiales	Burkholderiaceae	sf_1	7782	AY040365.1	Burkholderia hospita str. LMG 20598T	0.523709	0.0213716	0.169113
Firmicutes	Clostridia	Unclassified	Unclassified	sf_4	2398	AY093477.1	deep marine sediment clone MB-C2-106	-0.523305	0.0214899	0.169113
Proteobacteria	Gammaproteobacteria	Pseudomonadales	Pseudomonadaceae	sf_1	8338	AF267911.1	Pseudomonas synxantha str. DSM 13080 G	0.519368	0.0226728	0.169113
Firmicutes	Mollicutes	Mycoplasmatales	Mycoplasmataceae	sf_1	3929	AY191226.1	Mycoplasma gypsbengalensis str. Gb-V33	-0.518918	0.0228111	0.169113
Firmicutes	Clostridia	Clostridiales	Peptostreptococcaceae	sf_5	2721	AB088971.1	termite gut homogenate clone Rs-N71 bacterium	-0.518872	0.0228254	0.169113
Bacteroidetes	Sphingobacteria	Sphingobacteriales	Crenotrichaceae	sf_11	5654	AB088636.1	Saprospira grandis str. ATCC23116	-0.516296	0.0236309	0.169113
Proteobacteria	Gammaproteobacteria	Alteromonadales	Alteromonadaceae	sf_1	8978	AF468393.1	Arctic sea ice ARK10108	-0.515739	0.0238079	0.169113
Proteobacteria	Alphaproteobacteria	Rhodobacterales	Rhodobacteraceae	sf_1	7084	AF359546.1	Scrippsiella trochoidea NEPCC 15	-0.515031	0.0240345	0.169113
Proteobacteria	Gammaproteobacteria	SAR86	Unclassified	sf_1	8962	AF406526.1	bacterioplankton clone AEGEAN_234	-0.514984	0.0240496	0.169113
Proteobacteria	Gammaproteobacteria	Pseudomonadales	Pseudomonadaceae	sf_1	9068	AF143245.1	Pseudomonas stutzeri str. A1501	0.514078	0.0243422	0.169113
Chlamydiae	Chlamydiae	Chlamydiales	Chlamydiaceae	sf_1	4820	NC_002179.2	Chlamydophila pneumoniae str. AR39	-0.51259	0.0248289	0.169113
Verrucomicrobia	Verrucomicrobiae	Verrucomicrobiales	Verrucomicrobia subdivision 5	sf_1	533	AY114330.1	anoxic marine sediment clone LD1-PB12	-0.51144	0.0252099	0.169113
Proteobacteria	Gammaproteobacteria	Oceanospirillales	Halomonadaceae	sf_1	8598	X92417.1	Halomonas desiderata str. FB2	0.511153	0.0253059	0.169113
Proteobacteria	Betaproteobacteria	Burkholderiales	Comamonadaceae	sf_1	7705	AY218644.1	penguin droppings sediments clone KD4-7	0.510993	0.0253595	0.169113
Firmicutes	Clostridia	Clostridiales	Clostridiaceae	sf_12	4622	AB100475.1	termite gut clone Rs-L36	-0.510398	0.0255594	0.169113
Proteobacteria	Alphaproteobacteria	Rhodobacterales	Rhodobacteraceae	sf_1	7433	AF359537.1	Scrippsiella trochoidea NEPCC 15	-0.509944	0.0257127	0.169113
Verrucomicrobia	Verrucomicrobiae	Verrucomicrobiales	Verrucomicrobia subdivision 5	sf_1	629	AY114328.1	anoxic marine sediment clone LD1-PA50	-0.509564	0.0258416	0.169113
Cyanobacteria	Cyanobacteria	Pseudanabaena	Unclassified	sf_1	5008	AF448080.1	Synechococcus sp. str. PCC 7502	-0.505578	0.0272254	0.169113
Acidobacteria	Acidobacteria	Acidobacteriales	Acidobacteriaceae	sf_14	6366	AJ292578.1	PCB-polluted soil clone WD228	-0.504876	0.0274747	0.169113
Proteobacteria	Gammaproteobacteria	Pseudomonadales	Pseudomonadaceae	sf_1	9243	Z76670.1	Pseudomonas tolaasii str. LMG 2342T ()	0.503885	0.02783	0.169113
Proteobacteria	Gammaproteobacteria	Pseudomonadales	Pseudomonadaceae	sf_1	9221	AJ492830.1	Pseudomonas fulgida str. DSM 14938 = LMG 2146 P 515/12	0.502384	0.0283751	0.169113
Firmicutes	Catabacter	Unclassified	Unclassified	sf_4	4526	AY133082.1	TCE-contaminated site clone ccslm210	-0.501354	0.0287542	0.169113
Acidobacteria	Acidobacteria-10	Unclassified	Unclassified	sf_1	516	AJ532721.1	uranium mining waste pile clone JG34-KF-153	-0.500635	0.0290207	0.169113
Proteobacteria	Gammaproteobacteria	Xanthomonadales	Xanthomonadaceae	sf_3	8577	AF442743.1	Xanthomonas axonopodis pv. citri str. MA	0.500424	0.0290995	0.169113
Bacteroidetes	Bacteroidetes	Bacteroidales	Unclassified	sf_15	5820	AY244902.1	cow rumen clone BF24	-0.499556	0.0294246	0.169113
Proteobacteria	Gammaproteobacteria	Pseudomonadales	Pseudomonadaceae	sf_1	8852	AF063219.1	Pseudomonas stutzeri str. KC	0.497668	0.0301422	0.169113
OP8	Unclassified	Unclassified	Unclassified	sf_3	598	AF419671.1	Guaymas Basin hydrothermal sediment clone a2b010	-0.497572	0.0301789	0.169113
Aquificae	Aquificae	Aquificales	Unclassified	sf_1	2364	AY263403.1	Thermovibrio ammoniificans str. HB-1	-0.494854	0.0312367	0.169113
Acidobacteria	Acidobacteria	Acidobacteriales	Acidobacteriaceae	sf_14	209	AJ519367.1	uranium mining waste pile clone JG37-AG-29 sp.	-0.494666	0.0313108	0.169113
Bacteroidetes	Bacteroidetes	Bacteroidales	Porphyromonadaceae	sf_1	5460	AJ400267.2	mouse feces clone F8	-0.4939	0.0316145	0.169113
Chlorobi	Unclassified	Unclassified	Unclassified	sf_6	5294	AY221073.1	Mammoth cave clone CCM9b	-0.49343	0.031802	0.169113
Cyanobacteria	Cyanobacteria	Chloroplasts	Chloroplasts	sf_11	5098	AF289245.1	Euglena tripteris str. UW OB	-0.493289	0.0318585	0.169113
Proteobacteria	Gammaproteobacteria	Thiotrichales	Thiotrichaceae	sf_3	9321	AB108786.1	marine sediment clone Tokyo Bay D	-0.492629	0.0321239	0.169113
Unclassified	Unclassified	Unclassified	Unclassified	sf_95	2545	AB106352.1	anaerobic sludge isolate str. JE	-0.491442	0.032605	0.169113
Proteobacteria	Gammaproteobacteria	Enterobacteriales	Enterobacteriaceae	sf_1	8607	AF476100.1	Amonostherium lichtensioides symbiont	-0.490144	0.0331376	0.169113
Proteobacteria	Alphaproteobacteria	Caulobacterales	Caulobacteraceae	sf_1	7257	AJ459874.1	larval intestine clone D	-0.489372	0.0334573	0.169113
Bacteroidetes	Bacteroidetes	Bacteroidales	Prevotellaceae	sf_1	5720	AF481227.1	Prevotella sp. str. E9_34	-0.489293	0.0334903	0.169113
Proteobacteria	Gammaproteobacteria	Pseudomonadales	Pseudomonadaceae	sf_1	8755	AJ288146.1	Pseudomonas sp. SK-1-3-1	0.489053	0.0335904	0.169113
Fusobacteria	Fusobacteria	Fusobacterales	Fusobacteriaceae	sf_3	120	AF432138.1	tongue dorsum scrapings clone FP036	-0.48824	0.0339309	0.169113
Bacteroidetes	Bacteroidetes	Bacteroidales	Prevotellaceae	sf_1	5768	AF385564.1	crevicular epithelial cells clone BU035	-0.488027	0.0340207	0.169113
Proteobacteria	Deltaproteobacteria	Syntrophobacterales	Syntrophobacteraceae	sf_1	10184	AF482435.1	granular sludge clone R1p32	-0.487748	0.0341383	0.169113
Proteobacteria	Gammaproteobacteria	Alteromonadales	Alteromonadaceae	sf_1	8970	AJ295716.1	Arctic seawater isolate str. R9879	-0.487392	0.034289	0.169113
Proteobacteria	Deltaproteobacteria	Desulfobacterales	Desulfobacteraceae	sf_5	9777	AY197376.1	Guaymas Basin hydrothermal vent sediments clone B01R004	-0.486922	0.0344889	0.169113
Planctomycetes	Planctomycetacia	Planctomycetales	Pirellulae	sf_3	4692	BX294733.1	aerobic basin clone CY0ARA026G04	-0.485883	0.0349337	0.169113
Bacteroidetes	Bacteroidetes	Bacteroidales	Porphyromonadaceae	sf_1	5295	AF371910.1	swine intestine clone p-987-s962-5	-0.485516	0.0350916	0.169113
Bacteroidetes	Bacteroidetes	Bacteroidales	Porphyromonadaceae	sf_1	5680	AB100460.1	termite gut clone Rs-106	-0.483934	0.0357798	0.169113
Cyanobacteria	Cyanobacteria	Chloroplasts	Chloroplasts	sf_5	5130	AF445714.1	travertine hot spring clone SM2B11	-0.483905	0.0357924	0.169113
Acidobacteria	Acidobacteria	Acidobacteriales	Acidobacteriaceae	sf_14	6364	AY234728.1	Solibacter usitatus Ellin6076	-0.483567	0.0359411	0.169113
Bacteroidetes	Bacteroidetes	Bacteroidales	Porphyromonadaceae	sf_1	5961	AJ488070.1	chlorobenzene-degrading consortium clone IA-16	-0.482906	0.0362324	0.169113
Proteobacteria	Gammaproteobacteria	Methylococcales	Methylococcaceae	sf_1	8645	AF307138.1	Methylomicrobium buryatense str. 5B	0.482691	0.0363275	0.169113
Fusobacteria	Fusobacteria	Fusobacterales	Fusobacteriaceae	sf_3	35	AF385571.1	crevicular epithelial cells clone EI013	-0.482654	0.0363441	0.169113
Proteobacteria	Gammaproteobacteria	Pseudomonadales	Pseudomonadaceae	sf_1	8209	AJ518787.1	uranium mining waste pile clone JG37-AG-122 proteobacterium	0.482636	0.0363522	0.169113
Proteobacteria	Deltaproteobacteria	AMD clone group	Unclassified	sf_1	9678	AF523883.1	coal effluent wetland clone RCP185	-0.481294	0.0369514	0.169113
Verrucomicrobia	Unclassified	Unclassified	Unclassified	sf_3	486	AJ401113.1	Elbe river clone DEV045	-0.481029	0.0370705	0.169113
Bacteroidetes	Bacteroidetes	Bacteroidales	Prevotellaceae	sf_1	5916	AY244931.1	cow rumen clone BE14	-0.480596	0.0372659	0.169113
Firmicutes	Mollicutes	Acholeplasmatales	Acholeplasmataceae	sf_1	3975	AF302841.1	Black raspberry witches'-broom phytoplasma str. BRWB witches'-broom	-0.480083	0.0374983	0.169113
Acidobacteria	Acidobacteria-6	Unclassified	Unclassified	sf_1	350	AY221047.1	Mammoth cave clone CCM15a	-0.480037	0.0375193	0.169113
Proteobacteria	Gammaproteobacteria	Alteromonadales	Alteromonadaceae	sf_1	8594	AF482686.1	Marinobacter sp. str. SBS	0.479584	0.0377255	0.169113
Proteobacteria	Deltaproteobacteria	AMD clone group	Unclassified	sf_1	10084	AF543496.1	acid mine drainage clone AS6	-0.479574	0.0377303	0.169113
Proteobacteria	Gammaproteobacteria	Alteromonadales	Alteromonadaceae	sf_1	8695	AF468296.1	Arctic pack ice; northern Fram Strait; 80 31.1 N; 01 deg 59.7 min E clone ARKIA-34	-0.479544	0.0377439	0.169113
Actinobacteria	Actinobacteria	Actinomycetales	Mycobacteriaceae	sf_1	1637	AF190800.1	Mycobacterium austroafricanum str. IFP2173	-0.479266	0.0378711	0.169113
Bacteroidetes	Flavobacteria	Flavobacteriales	Flavobacteriaceae	sf_1	5695	AJ535225.1	marine sediment above hydrate ridge clone Hyd24-41 bacterium	-0.478797	0.038086	0.169113
Firmicutes	Mollicutes	Acholeplasmatales	Acholeplasmataceae	sf_1	3961	L33766.1	Clover yellow edge mycoplasma-like organism	-0.478553	0.0381987	0.169113
Coprothermobacteria	Unclassified	Unclassified	Unclassified	sf_1	751	AJ431258.1	Coprothermobacter sp. str. Dex80-3	-0.477877	0.0385111	0.169113
Gemmatimonadetes	Unclassified	Unclassified	Unclassified	sf_5	1238	AB072735.1	Gemmatimonas aurantiaca	-0.477865	0.0385169	0.169113
Bacteroidetes	Flavobacteria	Flavobacteriales	Unclassified	sf_3	5248	AY274839.1	Delaware River estuary clone 1G12	-0.477725	0.0385817	0.169113
Firmicutes	Catabacter	Unclassified	Unclassified	sf_1	4293	AB089008.1	termite gut homogenate clone Rs-Q01 bacterium	-0.476741	0.039041	0.169113
Proteobacteria	Deltaproteobacteria	AMD clone group	Unclassified	sf_1	3084	AF523884.1	coal effluent wetland clone RCP216	-0.476467	0.0391695	0.169113
Actinobacteria	Actinobacteria	Bifidobacteriales	Bifidobacteriaceae	sf_1	1444	AY278612.1	Bifidobacteriaceae genomosp. C1	-0.476444	0.0391803	0.169113
Bacteroidetes	KSA1	Unclassified	Unclassified	sf_1	5951	AF449785.1	CFB group clone ML615J-4	-0.476085	0.0393492	0.169113
Bacteroidetes	Bacteroidetes	Bacteroidales	Unclassified	sf_15	5784	AY838556.1	fruiting body Pleurotus eryngii clone PE01	-0.475421	0.0396635	0.169113
Bacteroidetes	Bacteroidetes	Bacteroidales	Porphyromonadaceae	sf_1	5510	AF524856.1	sphagnum peat bog clone 26-4b2	-0.475154	0.0397903	0.169113
Proteobacteria	Deltaproteobacteria	Desulfobacterales	Desulfobacteraceae	sf_5	10136	AY197382.1	Guaymas Basin hydrothermal vent sediments clone B01R011	-0.474823	0.0399479	0.169113
Bacteroidetes	Bacteroidetes	Bacteroidales	Porphyromonadaceae	sf_1	6012	AJ400264.1	mouse feces clone L11-6	-0.474775	0.0399707	0.169113
Actinobacteria	Actinobacteria	Actinomycetales	Micrococcaceae	sf_1	2063	M59055.1	Rothia dentocariosa str. ATCC 17931	0.474354	0.0401722	0.169113
Cyanobacteria	Cyanobacteria	Chloroplasts	Chloroplasts	sf_11	5123	AF289249.1	Lepocinclis fusiformis str. ACOI 1025	-0.474044	0.0403208	0.169113
Firmicutes	Clostridia	Clostridiales	Peptostreptococcaceae	sf_5	1037	AY169425.1	Finegoldia magna	-0.473485	0.0405902	0.169113
Bacteroidetes	Flavobacteria	Flavobacteriales	Flavobacteriaceae	sf_1	5401	AF543295.1	Capnocytophaga gingivalis str. ChDC OS45	-0.472832	0.0409066	0.169113
Bacteroidetes	Bacteroidetes	Bacteroidales	Prevotellaceae	sf_1	5437	AY244919.1	cow rumen clone BE1	-0.472686	0.0409777	0.169113
Firmicutes	Clostridia	Clostridiales	Lachnospiraceae	sf_5	3001	AJ408972.1	human colonic clone HuCA20	-0.472086	0.0412702	0.169113
Firmicutes	Clostridia	Clostridiales	Peptostreptococcaceae	sf_5	919	AF542234.1	Anaerococcus tetradius str. CCUG 46590	-0.471923	0.0413501	0.169113
Proteobacteria	Deltaproteobacteria	AMD clone group	Unclassified	sf_1	6830	AF523882.1	coal effluent wetland clone RCP124	-0.470296	0.042153	0.169113
Proteobacteria	Gammaproteobacteria	Pseudomonadales	Pseudomonadaceae	sf_1	8513	AF064458.1	Pseudomonas monteilii str. CIP 104883	0.469015	0.0427939	0.169113
Chloroflexi	Dehalococcoidetes	Unclassified	Unclassified	sf_1	2397	AY093480.1	deep marine sediment clone MB-C2-127	-0.468322	0.0431435	0.169113
Acidobacteria	Acidobacteria	Acidobacteriales	Acidobacteriaceae	sf_14	6368	AF200698.1	soil clone UA2	-0.467964	0.043325	0.169113
Proteobacteria	Deltaproteobacteria	Unclassified	Unclassified	sf_9	9784	AY177804.1	Antarctic sediment clone LH5_30	-0.467371	0.0436269	0.169113
Proteobacteria	Gammaproteobacteria	Pseudomonadales	Pseudomonadaceae	sf_1	9172	AB041885.1	Pseudomonas psychrophila str. E-3	0.467046	0.0437931	0.169113
Bacteroidetes	Bacteroidetes	Bacteroidales	Prevotellaceae	sf_1	5484	AY134905.1	oral periodontitis clone FX046	-0.466344	0.0441537	0.169113
Unclassified	Unclassified	Unclassified	Unclassified	sf_93	925	AF254404.1	4MB-degrading consortium clone UASB_TL26	-0.465835	0.0444164	0.169113
Bacteroidetes	Sphingobacteria	Sphingobacteriales	Crenotrichaceae	sf_11	6050	AF527580.1	EBPR sludge lab scale clone LPB08	-0.465134	0.0447805	0.169113
Acidobacteria	Solibacteres	Unclassified	Unclassified	sf_1	6367	AF529104.1	TCE-contaminated site clone FTL227	-0.464882	0.0449117	0.169113
Firmicutes	Mollicutes	Anaeroplasmatales	Erysipelotrichaceae	sf_3	3943	AB030218.1	Coprobacillus cateniformis str. JCM 10603	-0.464684	0.0450152	0.169113
Firmicutes	Mollicutes	Anaeroplasmatales	Erysipelotrichaceae	sf_3	144	L34616.1	Eubacterium cylindroides	-0.464035	0.0453554	0.169113
Bacteroidetes	Bacteroidetes	Bacteroidales	Prevotellaceae	sf_1	6152	AF001768.1	rumen clone RF37	-0.463944	0.0454038	0.169113
Proteobacteria	Alphaproteobacteria	Rickettsiales	Rickettsiaceae	sf_1	7556	U11014.1	Rickettsia bellii str. strains 369-C and G2D42	-0.46325	0.0457699	0.169113
Firmicutes	Mollicutes	Acholeplasmatales	Acholeplasmataceae	sf_1	3955	AF521672.1	Weeping tea tree witches'-broom phytoplasma tree	-0.463135	0.045831	0.169113
Proteobacteria	Gammaproteobacteria	Alteromonadales	Alteromonadaceae	sf_1	8643	AY771715.1	Pseudoalteromonas porphyrae str. S2-65	-0.463098	0.0458508	0.169113
Firmicutes	Mollicutes	Acholeplasmatales	Acholeplasmataceae	sf_1	4046	L33735.1	Pigeon pea witches'-broom mycoplasma-like organism	-0.462884	0.0459643	0.169113
Bacteroidetes	Flavobacteria	Flavobacteriales	Flavobacteriaceae	sf_1	5352	AY871820.2	Riemerella anatipestifer str. H-2565	-0.462745	0.046038	0.169113
Proteobacteria	Betaproteobacteria	Neisseriales	Neisseriaceae	sf_1	7701	L06174.1	Vitreoscilla stercoraria	-0.461915	0.0464812	0.169113
Bacteroidetes	Bacteroidetes	Bacteroidales	Rikenellaceae	sf_5	5947	AJ441218.1	hydrothermal vent polychaete mucous clone P. palm C/A 221	-0.460744	0.0471122	0.169113
Bacteroidetes	Flavobacteria	Flavobacteriales	Flavobacteriaceae	sf_1	5509	AF539756.1	Cellulophaga sp. str. E14	-0.460239	0.0473859	0.169113
Chloroflexi	Dehalococcoidetes	Unclassified	Unclassified	sf_1	2497	AF524015.1	forested wetland clone FW60	-0.458062	0.0485816	0.169113
Verrucomicrobia	Verrucomicrobiae	Verrucomicrobiales	Verrucomicrobiaceae	sf_1	1024	AY244959.1	rumen clone BS5	-0.457583	0.0488477	0.169113
Bacteroidetes	Sphingobacteria	Sphingobacteriales	Unclassified	sf_6	5439	AF507859.1	Mono Lake at depth 35 m station 6 July 2000 clone ML635J-40 bacterium	-0.456968	0.0491907	0.169113
Bacteroidetes	Bacteroidetes	Bacteroidales	Prevotellaceae	sf_1	6011	AB185583.1	rumen clone F24-B03	-0.456863	0.0492491	0.169113
Proteobacteria	Betaproteobacteria	Unclassified	Unclassified	sf_3	8036	AJ519624.1	Uranium mill tailings soil sample clone Sh765B-TzT-132 proteobacterium	0.455979	0.0497464	0.169113
Correlation of heterozygous-∆F508 patient age with taxon abundance
Firmicutes	Bacilli	Bacillales	Bacillaceae	sf_1	3375	AF423230.1	soil clone 1448-1	0.750184	0.000216162	0.157957
Proteobacteria	Gammaproteobacteria	Pseudomonadales	Pseudomonadaceae	sf_1	8209	AJ518787.1	uranium mining waste pile clone JG37-AG-122 proteobacterium	0.74049	0.000288112	0.157957
Proteobacteria	Gammaproteobacteria	Pseudomonadales	Pseudomonadaceae	sf_1	9050	AF139998.1	Pseudomonas sp. str. ML-124	0.730784	0.000379531	0.157957
Proteobacteria	Betaproteobacteria	MND1 clone group	Unclassified	sf_1	7818	AJ534623.1	soil sample uranium mining waste pile near town Johanngeorgenstadt clone JG36-TzT-215 proteobacterium	0.717585	0.000542339	0.157957
Proteobacteria	Gammaproteobacteria	Pseudomonadales	Pseudomonadaceae	sf_1	8725	AJ419674.1	Pseudomonas sp. str. 2N1-1	0.708564	0.000684624	0.157957
Proteobacteria	Gammaproteobacteria	Pseudomonadales	Pseudomonadaceae	sf_1	9049	AJ296559.1	uranium mining mill tailing clone GR-Sh2-34 GR-Sh2-34	0.70842	0.000687141	0.157957
Proteobacteria	Betaproteobacteria	Burkholderiales	Burkholderiaceae	sf_1	7918	U16140.1	Burkholderia sp str. GSOY	0.662635	0.00199051	0.261989
Firmicutes	Clostridia	Clostridiales	Clostridiaceae	sf_12	4574	NC_003030.1	Clostridium acetobutylicum str. ATCC 824	0.65657	0.00226196	0.261989
Proteobacteria	Alphaproteobacteria	Sphingomonadales	Sphingomonadaceae	sf_1	7215	AF445712.1	travertine hot spring clone SM2B06	0.656054	0.00228641	0.261989
Proteobacteria	Alphaproteobacteria	Rhodobacterales	Rhodobacteraceae	sf_1	6888	AF254109.1	hydrothermal vent strain str. TB66	0.650895	0.00254312	0.261989
Proteobacteria	Gammaproteobacteria	Pseudomonadales	Pseudomonadaceae	sf_1	9005	AJ278108.1	Pseudomonas sp. str. KY	0.647668	0.00271549	0.261989
Proteobacteria	Gammaproteobacteria	Pseudomonadales	Pseudomonadaceae	sf_1	9056	AB037546.1	Pseudomonas aeruginosa str. #47	0.643405	0.00295799	0.261989
Proteobacteria	Gammaproteobacteria	Pseudomonadales	Pseudomonadaceae	sf_1	8813	AY150184.1	Lyrodus pedicellatus symbiont	0.64207	0.00303749	0.261989
Proteobacteria	Deltaproteobacteria	Desulfobacterales	Desulfobulbaceae	sf_1	10332	AF099059.1	Psychrophilic sulfate-reducing isolate str. LSv23 bacterium	0.640485	0.00313418	0.261989
Proteobacteria	Gammaproteobacteria	Pseudomonadales	Pseudomonadaceae	sf_1	9219	AF181576.1	Pseudomonas cf. monteilii 9	0.627425	0.00403186	0.322373
Firmicutes	Desulfotomaculum	Unclassified	Unclassified	sf_1	894	AF351222.1	coal tar waste-contaminated groundwater clone 36-22 G+C	-0.619515	0.00467157	0.327823
Firmicutes	Clostridia	Clostridiales	Clostridiaceae	sf_12	4551	X78070.1	Clostridium acetobutylicum str. ATCC 824 (T)	0.616962	0.00489497	0.327823
Proteobacteria	Alphaproteobacteria	Sphingomonadales	Sphingomonadaceae	sf_1	6663	AY554010.1	Sphingopyxis flavimaris str. SW-151	0.61535	0.00504057	0.327823
Proteobacteria	Gammaproteobacteria	Thiotrichales	Francisellaceae	sf_1	8949	AY102612.1	Caedibacter taeniospiralis	0.613344	0.00522654	0.327823
Proteobacteria	Gammaproteobacteria	Xanthomonadales	Xanthomonadaceae	sf_3	9270	AJ293463.1	Stenotrophomonas rhizophila str. e-p10	0.613142	0.00524561	0.327823
Proteobacteria	Gammaproteobacteria	Xanthomonadales	Xanthomonadaceae	sf_3	8577	AF442743.1	Xanthomonas axonopodis pv. citri str. MA	0.612067	0.00534784	0.327823
Firmicutes	Bacilli	Bacillales	Thermoactinomycetaceae	sf_1	3301	AB088361.1	Thermoactinomyces sp. str. 700375	0.607901	0.00575978	0.335663
Proteobacteria	Alphaproteobacteria	Bradyrhizobiales	Bradyrhizobiaceae	sf_1	6941	AB087719.1	Rhodopseudomonas rhenobacensis str. Klemme Rb	0.607111	0.00584078	0.335663
Proteobacteria	Gammaproteobacteria	Alteromonadales	Alteromonadaceae	sf_1	8594	AF482686.1	Marinobacter sp. str. SBS	0.603023	0.00627476	0.348831
Proteobacteria	Gammaproteobacteria	Acidithiobacillales	Acidithiobacillaceae	sf_1	8261	L25709.1	Solemya reidi symbiont 2	0.601271	0.00646861	0.348831
Proteobacteria	Gammaproteobacteria	Thiotrichales	Piscirickettsiaceae	sf_3	9027	AF064545.1	Thiomicrospira crunogena str. XCL-2	0.598063	0.00683634	0.348831
Proteobacteria	Gammaproteobacteria	Pseudomonadales	Pseudomonadaceae	sf_1	8508	AF530073.1	Pseudomonas citronellolis str. TERIDB26	0.595937	0.00708915	0.348831
Proteobacteria	Deltaproteobacteria	Myxococcales	Polyangiaceae	sf_3	9735	AJ518790.1	uranium mining waste pile clone JG37-AG-15 proteobacterium	0.594959	0.00720804	0.348831
Firmicutes	Clostridia	Clostridiales	Lachnospiraceae	sf_5	4501	AF385563.1	crevicular epithelial cells clone BU014	0.58882	0.0079917	0.376839
Proteobacteria	Gammaproteobacteria	Xanthomonadales	Xanthomonadaceae	sf_3	9320	AJ318204.1	Waste-gas biofilter clone BIyi3	0.582898	0.00881192	0.405128
Proteobacteria	Gammaproteobacteria	Pseudomonadales	Pseudomonadaceae	sf_1	8691	AE004501.1	Pseudomonas aeruginosa str. PAO1	0.572506	0.0104154	0.430675
Proteobacteria	Alphaproteobacteria	Acetobacterales	Acetobacteraceae	sf_1	7600	AJ001632.1	Acetobacter pomorum str. LTH2458	0.570714	0.0107143	0.430675
Cyanobacteria	Cyanobacteria	Nostocales	Unclassified	sf_1	5057	AJ781148.1	Nodularia sphaerocarpa str. UTEX B 2093	0.564816	0.0117471	0.430675
Proteobacteria	Gammaproteobacteria	Pseudomonadales	Pseudomonadaceae	sf_1	9002	AJ316016.1	Paederus fuscipes endosymbiont	0.563611	0.0119677	0.430675
Proteobacteria	Gammaproteobacteria	Pseudomonadales	Pseudomonadaceae	sf_1	9469	AF290486.1	cf. Pseudomonas sp. clone Llangefni 52	0.562531	0.0121683	0.430675
Proteobacteria	Gammaproteobacteria	Pseudomonadales	Pseudomonadaceae	sf_1	9175	AF405328.1	Pseudomonas extremorientalis str. KMM3447	0.560406	0.0125707	0.430675
Proteobacteria	Gammaproteobacteria	Pseudomonadales	Pseudomonadaceae	sf_1	8513	AF064458.1	Pseudomonas monteilii str. CIP 104883	0.559467	0.0127518	0.430675
Proteobacteria	Gammaproteobacteria	Pseudomonadales	Pseudomonadaceae	sf_1	9028	AF468452.1	Pseudomonas koreensis str. Ps 9-14	0.559382	0.0127683	0.430675
Cyanobacteria	Unclassified	Unclassified	Unclassified	sf_5	5015	AB093489.1	Chlorogloeopsis fritschii str. PCC 6912	0.558033	0.0130326	0.430675
Proteobacteria	Gammaproteobacteria	Pseudomonadales	Pseudomonadaceae	sf_1	8433	AB001441.1	Pseudomonas syringae pv. broussonetiae str. KOZ 8101 pv.	0.556051	0.0134287	0.430675
Proteobacteria	Gammaproteobacteria	Pseudomonadales	Pseudomonadaceae	sf_1	9068	AF143245.1	Pseudomonas stutzeri str. A1501	0.554637	0.0137171	0.430675
Proteobacteria	Gammaproteobacteria	Pseudomonadales	Pseudomonadaceae	sf_1	9493	AF430125.1	Pseudomonas sp. str. dcm7B	0.553137	0.0140287	0.430675
Proteobacteria	Gammaproteobacteria	Pseudomonadales	Pseudomonadaceae	sf_1	8561	AF332541.1	Pseudomonas sp. B65	0.552088	0.0142498	0.430675
Proteobacteria	Alphaproteobacteria	Rhizobiales	Phyllobacteriaceae	sf_1	7216	D88524.1	Ahrensia kielensis str. IAM12618	0.552053	0.0142573	0.430675
Proteobacteria	Gammaproteobacteria	Unclassified	Unclassified	sf_3	9044	AF420370.1	hydrothermal sediment clone AF420370	0.549883	0.0147238	0.430675
Proteobacteria	Gammaproteobacteria	Pseudomonadales	Pseudomonadaceae	sf_1	8338	AF267911.1	Pseudomonas synxantha str. DSM 13080 G	0.549034	0.0149094	0.430675
Proteobacteria	Alphaproteobacteria	Bradyrhizobiales	Bradyrhizobiaceae	sf_1	7403	AB099659.1	Oligotropha carboxidovorans str. S23	0.548962	0.0149254	0.430675
Proteobacteria	Gammaproteobacteria	Pseudomonadales	Pseudomonadaceae	sf_1	8754	AB076857.1	Pseudomonas sp. str. P400Y-1	0.547995	0.0151393	0.430675
Firmicutes	Clostridia	Clostridiales	Peptostreptococcaceae	sf_5	2738	AB037875.1	Mogibacterium neglectum str. ATCC 700924 (=P9a-h)	-0.546041	0.0155795	0.430675
Proteobacteria	Gammaproteobacteria	Pseudomonadales	Pseudomonadaceae	sf_1	8755	AJ288146.1	Pseudomonas sp. SK-1-3-1	0.54531	0.0157469	0.430675
Proteobacteria	Gammaproteobacteria	Pseudomonadales	Pseudomonadaceae	sf_1	9243	Z76670.1	Pseudomonas tolaasii str. LMG 2342T ()	0.545111	0.0157927	0.430675
Proteobacteria	Gammaproteobacteria	Pseudomonadales	Pseudomonadaceae	sf_1	9228	AJ297767.1	Pseudomonas stutzeri HY-105	0.543754	0.0161075	0.430675
Proteobacteria	Gammaproteobacteria	Thiotrichales	Piscirickettsiaceae	sf_3	9392	AJ244761.1	Methylophaga sp. str. V4.ME.29 = MM_2343	0.543252	0.0162253	0.430675
Proteobacteria	Gammaproteobacteria	Pseudomonadales	Pseudomonadaceae	sf_1	9221	AJ492830.1	Pseudomonas fulgida str. DSM 14938 = LMG 2146 P 515/12	0.543239	0.0162283	0.430675
Proteobacteria	Gammaproteobacteria	Pseudomonadales	Pseudomonadaceae	sf_1	8850	D88521.1	Agrobacterium agile str. IAM12615	0.543081	0.0162656	0.430675
Proteobacteria	Gammaproteobacteria	Pseudomonadales	Pseudomonadaceae	sf_1	8601	AB021401.1	Pseudomonas marginalis str. ATCC 10844T	0.542994	0.0162861	0.430675
Proteobacteria	Gammaproteobacteria	Pseudomonadales	Pseudomonadaceae	sf_1	9613	U01916.1	Pseudomonas flavescens str. B62	0.541982	0.0165264	0.430675
Proteobacteria	Gammaproteobacteria	Pseudomonadales	Pseudomonadaceae	sf_1	9588	AF530072.1	Pseudomonas citronellolis str. TERIDB18	0.53937	0.0171594	0.43482
Proteobacteria	Betaproteobacteria	MND1 clone group	Unclassified	sf_1	7993	AF423222.1	soil clone 1326-2	0.536797	0.0178019	0.43482
Acidobacteria	Acidobacteria	Acidobacteriales	Acidobacteriaceae	sf_6	6359	AF529322.1	PCE-contaminated site clone CLi114	0.535983	0.018009	0.43482
Proteobacteria	Gammaproteobacteria	aquatic clone group	Unclassified	sf_1	8957	AF354614.1	marine clone Arctic97C-5	0.534311	0.0184406	0.43482
Gemmatimonadetes	Unclassified	Unclassified	Unclassified	sf_5	1127	AJ519396.1	uranium mining waste pile near Johanngeorgenstadt soil clone JG37-AG-21	0.533849	0.0185613	0.43482
Proteobacteria	Gammaproteobacteria	Pseudomonadales	Pseudomonadaceae	sf_1	9267	AB001450.1	Pseudomonas syringae pv. theae str. PT1	0.533519	0.0186478	0.43482
Proteobacteria	Alphaproteobacteria	Unclassified	Unclassified	sf_6	6918	AJ581616.1	soil near uranium mill tailings clone KCM-C-45	0.532221	0.0189914	0.43482
Actinobacteria	Actinobacteria	Actinomycetales	Actinomycetaceae	sf_1	1883	AJ404889.1	Actinomyces funkei str. CCUG 42773	-0.532157	0.0190085	0.43482
Proteobacteria	Gammaproteobacteria	Pseudomonadales	Pseudomonadaceae	sf_1	8687	AF094738.1	Pseudomonas putida str. ATCC 17472	0.531804	0.0191029	0.43482
Proteobacteria	Betaproteobacteria	Unclassified	Unclassified	sf_3	8036	AJ519624.1	Uranium mill tailings soil sample clone Sh765B-TzT-132 proteobacterium	0.531621	0.019152	0.43482
Planctomycetes	Planctomycetacia	Planctomycetales	Planctomycetaceae	sf_3	4652	BX294789.1	anoxic basin clone CY0ARA028C04	0.530074	0.019571	0.438915
Proteobacteria	Gammaproteobacteria	Pseudomonadales	Pseudomonadaceae	sf_1	9240	AJ278812.1	Pseudomonas fluorescens str. CHA0	0.527506	0.0202824	0.444265
Acidobacteria	Acidobacteria	Acidobacteriales	Acidobacteriaceae	sf_6	6345	AJ534634.1	soil sample uranium mining waste pile near town Johanngeorgenstadt clone JG36-TzT-77 bacterium	0.527469	0.0202927	0.444265
Proteobacteria	Gammaproteobacteria	Pseudomonadales	Moraxellaceae	sf_3	8878	A27627.1	Moraxella catarrhalis	0.522559	0.0217105	0.456443
Proteobacteria	Gammaproteobacteria	Pseudomonadales	Pseudomonadaceae	sf_1	9172	AB041885.1	Pseudomonas psychrophila str. E-3	0.522354	0.0217713	0.456443
DSS1	Unclassified	Unclassified	Unclassified	sf_2	38	AJ306783.1	DCP-dechlorinating consortium clone SHA-109	0.521485	0.0220306	0.456443
Proteobacteria	Gammaproteobacteria	Alteromonadales	Alteromonadaceae	sf_1	9239	AF468400.1	Arctic sea ice ARK10228	0.521287	0.02209	0.456443
Proteobacteria	Gammaproteobacteria	Pseudomonadales	Pseudomonadaceae	sf_1	8777	AB095005.1	Pseudomonas sp. str. KNA6-5	0.519305	0.0226921	0.462763
Proteobacteria	Gammaproteobacteria	Pseudomonadales	Pseudomonadaceae	sf_1	8852	AF063219.1	Pseudomonas stutzeri str. KC	0.517895	0.0231284	0.462763
Proteobacteria	Betaproteobacteria	Burkholderiales	Comamonadaceae	sf_1	7884	AJ421915.2	Germany:Elbe River clone Elb37	0.517182	0.0233512	0.462763
Proteobacteria	Alphaproteobacteria	Sphingomonadales	Sphingomonadaceae	sf_15	7035	Y09639.1	Sphingomonas asaccharolytica str. IFO 10564-T	0.512595	0.024827	0.485712
Proteobacteria	Deltaproteobacteria	Myxococcales	Polyangiaceae	sf_3	9900	AF280857.1	bioreactor clone mle1-27	0.510203	0.0256252	0.485723
Proteobacteria	Alphaproteobacteria	Azospirillales	Unclassified	sf_1	7400	AF524861.1	sphagnum peat bog clone K-5b5	0.50956	0.0258431	0.485723
Proteobacteria	Gammaproteobacteria	Pseudomonadales	Pseudomonadaceae	sf_1	8553	AB046997.1	Pseudomonas fulva str. IAM 1587	0.509052	0.0260164	0.485723
Firmicutes	Unclassified	Unclassified	Unclassified	sf_8	546	AF282254.1	Ferribacter thermoautotrophicus	0.507935	0.0264002	0.485723
Proteobacteria	Alphaproteobacteria	Caulobacterales	Caulobacteraceae	sf_1	7436	AJ227797.1	Brevundimonas sp. str. FWC40	0.5079	0.0264124	0.485723
Acidobacteria	Acidobacteria	Acidobacteriales	Acidobacteriaceae	sf_6	6423	AF523979.1	coal effluent wetland clone FW92	0.505514	0.0272479	0.491638
Proteobacteria	Alphaproteobacteria	Sphingomonadales	Sphingomonadaceae	sf_1	6650	AY563441.1	Sphingomonas phyllosphaerae str. FA1	0.504705	0.027536	0.491638
Fusobacteria	Fusobacteria	Fusobacterales	Fusobacteriaceae	sf_3	367	AY078425.1	Leptotrichia amnionii str. AMN-1	-0.503875	0.0278339	0.492179
Proteobacteria	Epsilonproteobacteria	Campylobacterales	Helicobacteraceae	sf_3	10614	AJ431216.1	strain isolate str. BHI80-49	0.502544	0.0283169	0.49595
Proteobacteria	Alphaproteobacteria	Sphingomonadales	Unclassified	sf_1	6653	AY785128.1	Kaistobacter koreensis str. PB229	0.497013	0.0303942	0.517863
Proteobacteria	Gammaproteobacteria	Pseudomonadales	Pseudomonadaceae	sf_1	9366	AJ293826.1	Arctic seawater isolate str. R7366	0.496688	0.0305198	0.517863
TM7	TM7-3	Unclassified	Unclassified	sf_1	3151	AF513102.1	activated sludge foam clone 71	0.496238	0.0306944	0.517863
OP3	Unclassified	Unclassified	Unclassified	sf_3	1015	AY013695.1	polluted aquifer clone BVC56	0.493919	0.0316073	0.528416
Proteobacteria	Gammaproteobacteria	SUP05	Unclassified	sf_1	8605	AF382104.1	bacterioplankton clone ZA2525c	0.492872	0.0320262	0.530596
Proteobacteria	Gammaproteobacteria	Symbionts	Unclassified	sf_1	8403	AF432146.1	Selenate-reducing isolate str. KE4OH1	0.490178	0.0331234	0.542063
Proteobacteria	Gammaproteobacteria	Chromatiales	Chromatiaceae	sf_1	8546	AJ242772.1	Thiocapsa litoralis	0.489733	0.0333078	0.542063
Cyanobacteria	Cyanobacteria	Chloroplasts	Chloroplasts	sf_5	5039	U70723.1	Cape Hatteras picoplankton clone OM270	0.485633	0.0350414	0.565273
Proteobacteria	Betaproteobacteria	Burkholderiales	Comamonadaceae	sf_1	8112	AF336312.1	Comamonas testosteroni str. SMCC B329	0.481812	0.0367193	0.582127
Proteobacteria	Betaproteobacteria	Burkholderiales	Comamonadaceae	sf_1	7718	AY291119.1	Lampropedia hyalina str. DSM 15336	0.480228	0.0374327	0.583379
Proteobacteria	Gammaproteobacteria	Alteromonadales	Alteromonadaceae	sf_1	8578	AY147906.1	Marinobacter lipolyticus str. SM-19	0.477591	0.038644	0.589649
Proteobacteria	Gammaproteobacteria	Pseudomonadales	Pseudomonadaceae	sf_1	8344	AF425998.1	Anabaena circinalis AWQC118C isolate str. UNSW3	0.477263	0.0387969	0.589649
Proteobacteria	Gammaproteobacteria	Xanthomonadales	Xanthomonadaceae	sf_3	8983	AF012541.1	Iron oxidising strain ES-1	0.475809	0.0394794	0.591462
Proteobacteria	Betaproteobacteria	MND1 clone group	Unclassified	sf_1	7808	AY221081.1	Mammoth cave clone CCU25	0.475435	0.0396568	0.591462
Acidobacteria	Acidobacteria	Acidobacteriales	Acidobacteriaceae	sf_6	6362	Y07646.1	grassland soil clone DA052	0.474963	0.0398811	0.591462
Proteobacteria	Betaproteobacteria	Methylophilales	Methylophilaceae	sf_1	8050	AJ318156.1	Waste-gas biofilter clone BIki2	0.470485	0.0420591	0.593934
Proteobacteria	Gammaproteobacteria	Unclassified	Unclassified	sf_3	9568	AF523888.1	forested wetland clone RCP2-96	0.469823	0.0423889	0.593934
Proteobacteria	Alphaproteobacteria	Bradyrhizobiales	Bradyrhizobiaceae	sf_1	6887	AB067729.1	Bradyrhizobium str. YB2	0.469823	0.042389	0.593934
Proteobacteria	Gammaproteobacteria	Oceanospirillales	Halomonadaceae	sf_1	8598	X92417.1	Halomonas desiderata str. FB2	0.469687	0.042457	0.593934
Proteobacteria	Betaproteobacteria	Neisseriales	Neisseriaceae	sf_1	7701	L06174.1	Vitreoscilla stercoraria	-0.468944	0.0428294	0.593934
Proteobacteria	Gammaproteobacteria	Alteromonadales	Alteromonadaceae	sf_1	8348	AF468388.1	Arctic sea ice ARK10038	0.468215	0.0431979	0.593934
Proteobacteria	Alphaproteobacteria	Unclassified	Unclassified	sf_2	6697	AB089090.1	termite gut homogenate clone Rs-D84 proteobacterium	0.467679	0.0434697	0.593934
WS5	Unclassified	Unclassified	Unclassified	sf_2	8119	AF419661.1	Guaymas Basin hydrothermal sediment clone a2b013	0.466844	0.0438965	0.593934
Proteobacteria	Gammaproteobacteria	Alteromonadales	Alteromonadaceae	sf_1	9324	AF316891.1	Pseudoalteromonas ruthenica str. KMM300	0.466712	0.0439643	0.593934
Proteobacteria	Gammaproteobacteria	Oceanospirillales	Alcanivoraceae	sf_1	8335	AB055205.1	Alcanivorax sp. str. K3-3 (MBIC 4323)	0.465364	0.044661	0.593934
Proteobacteria	Gammaproteobacteria	Pseudomonadales	Moraxellaceae	sf_3	9359	AB101444.1	Acinetobacter junii str. S33	0.465135	0.0447799	0.593934
Chloroflexi	Anaerolineae	Chloroflexi-1a	Unclassified	sf_1	927	AJ441227.1	hydrothermal vent polychaete mucous clone P. palm C 37	0.463788	0.0454856	0.593934
Proteobacteria	Gammaproteobacteria	Unclassified	Unclassified	sf_3	8874	AF420367.1	hydrothermal sediment clone AF420367	0.463578	0.0455967	0.593934
Proteobacteria	Betaproteobacteria	Burkholderiales	Comamonadaceae	sf_1	7704	AF289169.1	freshwater clone PRD01b009B	0.462773	0.0460233	0.593934
Proteobacteria	Alphaproteobacteria	Sphingomonadales	Sphingomonadaceae	sf_1	7075	AJ000920.2	Novosphingobium sp. str. K16	0.462618	0.0461054	0.593934
Firmicutes	Bacilli	Bacillales	Bacillaceae	sf_1	3845	AF252326.1	hot synthetic compost clone pPD15	0.461856	0.046513	0.593934
Proteobacteria	Gammaproteobacteria	Aeromonadales	Aeromonadaceae	sf_1	8621	AF427150.1	Aeromonas sp. PAR2A	0.460583	0.0471992	0.593934
Proteobacteria	Gammaproteobacteria	Chromatiales	Ectothiorhodospiraceae	sf_1	9450	AJ318526.1	Halorhodospira neutrophila str. SG 3304	0.460341	0.0473307	0.593934
Proteobacteria	Gammaproteobacteria	Alteromonadales	Alteromonadaceae	sf_1	8484	AF513454.1	Alteromonadaceae isolate str. LA50	0.459667	0.0476979	0.593934
Proteobacteria	Gammaproteobacteria	Aeromonadales	Aeromonadaceae	sf_1	9294	AJ557849.1	Arctic deep sea Isolation common chemoorganotrophic oxygen-respiring polar current d 1210 (50 m above sediment Hakon Mosby Mud Vulcano (HMMV 72N 14E)) via serial dilution series applying 2 g/l yeast or meat extract artifical seawater	0.459011	0.0480574	0.593934
Actinobacteria	Actinobacteria	Actinomycetales	Micromonosporaceae	sf_1	1876	D14645.1	Couchioplanes subsp. caeruleus str. IFO13939	0.458772	0.048189	0.593934
Proteobacteria	Alphaproteobacteria	Rickettsiales	Unclassified	sf_1	7156	AB089097.1	termite gut homogenate clone Rs-M62 proteobacterium	0.458396	0.0483966	0.593934
Synergistes	Unclassified	Unclassified	Unclassified	sf_3	60	AF481216.1	Flexistipes sp. str. E3_33	0.458345	0.0484247	0.593934
Proteobacteria	Gammaproteobacteria	Methylococcales	Methylococcaceae	sf_1	8645	AF307138.1	Methylomicrobium buryatense str. 5B	0.458289	0.0484555	0.593934
Proteobacteria	Gammaproteobacteria	aquatic clone group	Unclassified	sf_1	8839	AJ400349.1	f cytometric sorted marine sample subpopulation 3 clone ZD0408 bacterium	0.457646	0.0488123	0.593934
Proteobacteria	Gammaproteobacteria	Alteromonadales	Alteromonadaceae	sf_1	9035	AB124836.1	Microbulbifer sp. str. JAMB-A94	0.457147	0.0490908	0.593934
Bacteroidetes	Sphingobacteria	Sphingobacteriales	Crenotrichaceae	sf_11	5654	AB088636.1	Saprospira grandis str. ATCC23116	-0.456068	0.0496963	0.59733
Correlation of non-∆F508 patient age with bacterial taxon abundance.
Verrucomicrobia	Verrucomicrobiae	Verrucomicrobiales	Verrucomicrobia subdivision 5	sf_1	111	AF507896.1	Mono Lake clone ML635J-35	-0.868229	0.000249748	0.00583258
Proteobacteria	Alphaproteobacteria	Rhodobacterales	Rhodobacteraceae	sf_1	7084	AF359546.1	Scrippsiella trochoidea NEPCC 15	-0.865221	0.000278115	0.00583258
Proteobacteria	Gammaproteobacteria	SAR86	Unclassified	sf_1	8962	AF406526.1	bacterioplankton clone AEGEAN_234	-0.864273	0.000287554	0.00583258
Chloroflexi	Anaerolineae	Unclassified	Unclassified	sf_9	94	AJ306740.1	DCP-dechlorinating consortium clone SHA-2	-0.861882	0.00031248	0.00583258
Proteobacteria	Deltaproteobacteria	Desulfovibrionales	Unclassified	sf_1	9828	AB089109.1	termite gut homogenate clone Rs-M89 proteobacterium	-0.857033	0.00036816	0.00583258
Proteobacteria	Epsilonproteobacteria	Campylobacterales	Campylobacteraceae	sf_3	10474	AB013833.1	NB1-l clone NB1-l	-0.852804	0.000422765	0.00583258
Acidobacteria	Acidobacteria	Acidobacteriales	Acidobacteriaceae	sf_14	582	AY102321.1	heavy metal-contaminated soil clone a13114	-0.847541	0.000499279	0.00583258
Proteobacteria	Gammaproteobacteria	Enterobacteriales	Enterobacteriaceae	sf_1	8236	AF476110.1	Vryburgia amaryllidis symbiont	-0.845241	0.00053591	0.00583258
Verrucomicrobia	Verrucomicrobiae	Verrucomicrobiales	Verrucomicrobiaceae	sf_7	29	AB073978.1	Fucophilus fucoidanolyticus str. SI-1234	-0.8426	0.00058051	0.00583258
Bacteroidetes	Sphingobacteria	Sphingobacteriales	Crenotrichaceae	sf_11	5654	AB088636.1	Saprospira grandis str. ATCC23116	-0.827113	0.000902886	0.00583258
Proteobacteria	Alphaproteobacteria	Rhizobiales	Rhizobiaceae	sf_1	7568	U47303.1	Rhizobium etli str. USDA 2667 ATCC 14483 SEMIA 043	-0.825501	0.000943062	0.00583258
Proteobacteria	Gammaproteobacteria	Alteromonadales	Alteromonadaceae	sf_1	9230	AY165576.1	Antarctic pack ice Lasarev Sea Southern Ocean clone ANTXI/4_14-62 sea	-0.825234	0.000949851	0.00583258
Proteobacteria	Alphaproteobacteria	Rhizobiales	Rhizobiaceae	sf_1	7051	D12786.1	Mycoplana dimorpha str. IAM 13154	-0.822967	0.00100898	0.00583258
Proteobacteria	Alphaproteobacteria	Rhizobiales	Rhizobiaceae	sf_1	6964	AE008265.2	Agrobacterium tumefaciens str. C58 Cereon	-0.822139	0.00103127	0.00583258
Proteobacteria	Alphaproteobacteria	Rhizobiales	Rhizobiaceae	sf_1	6683	D14516.1	Sinorhizobium fredii str. ATCC35423	-0.821248	0.0010557	0.00583258
Proteobacteria	Alphaproteobacteria	Consistiales	SAR11	sf_2	7043	AF353223.1	marine clone Arctic95D-8	-0.819019	0.0011187	0.00583258
Proteobacteria	Alphaproteobacteria	Rhizobiales	Rhizobiaceae	sf_1	6972	AY040360.1	Ensifer adhaerens str. LMG 20582	-0.818133	0.00114455	0.00583258
Acidobacteria	Acidobacteria-4	Ellin6075/11-25	Unclassified	sf_1	790	Z95709.1	soil clone 11-25	-0.81812	0.00114493	0.00583258
Proteobacteria	Gammaproteobacteria	Alteromonadales	Alteromonadaceae	sf_1	9205	AF354597.1	marine clone Arctic96B-17	-0.817357	0.00116754	0.00583258
Proteobacteria	Gammaproteobacteria	Enterobacteriales	Enterobacteriaceae	sf_6	433	AF523903.1	coal effluent wetland clone RCP2-6	-0.81662	0.00118971	0.00583258
Proteobacteria	Gammaproteobacteria	Alteromonadales	Alteromonadaceae	sf_1	8863	AF529060.1	Alteromonas marina str. SW-47	-0.815348	0.00122877	0.00583258
Proteobacteria	Gammaproteobacteria	Ellin307/WD2124	Unclassified	sf_1	9458	AJ518786.1	uranium mining waste pile clone JG37-AG-94 proteobacterium	-0.814318	0.00126107	0.00583258
Proteobacteria	Gammaproteobacteria	Enterobacteriales	Enterobacteriaceae	sf_6	646	AY695840.1	Opitutus sp. str. SA-9	-0.811964	0.00133742	0.00583258
Proteobacteria	Gammaproteobacteria	Enterobacteriales	Enterobacteriaceae	sf_1	8892	U93263.1	Aranicola proteolyticus	-0.81147	0.00135387	0.00583258
Proteobacteria	Gammaproteobacteria	Alteromonadales	Alteromonadaceae	sf_1	9222	X82132.1	Shewanella hanedai str. CIP 103207T	-0.80899	0.00143887	0.00583258
Gemmatimonadetes	Unclassified	Unclassified	Unclassified	sf_5	227	AJ519397.1	uranium mining waste pile clone JG37-AG-36	-0.807407	0.00149525	0.00583258
Thermotogae	Thermotogae	Thermotogales	Thermotogaceae	sf_4	51	AJ419874.1	Thermosipho sp. str. MV1063	-0.802617	0.00167615	0.00583258
Proteobacteria	Gammaproteobacteria	Thiotrichales	Francisellaceae	sf_1	8949	AY102612.1	Caedibacter taeniospiralis	-0.800807	0.00174872	0.00583258
Actinobacteria	Actinobacteria	Rubrobacterales	Rubrobacteraceae	sf_1	1901	AY039806.1	earthworm burrow isolate B33D1	-0.795451	0.0019776	0.00583258
Proteobacteria	Gammaproteobacteria	Enterobacteriales	Enterobacteriaceae	sf_1	8712	AJ233434.1	Serratia proteamaculans str. DSM 4543	-0.79543	0.00197857	0.00583258
Proteobacteria	Gammaproteobacteria	Chromatiales	Chromatiaceae	sf_1	9370	AB010860.1	isolate str. HTB019	-0.794817	0.00200614	0.00583258
WS5	Unclassified	Unclassified	Unclassified	sf_2	8119	AF419661.1	Guaymas Basin hydrothermal sediment clone a2b013	-0.794053	0.00204095	0.00583258
Proteobacteria	Gammaproteobacteria	Alteromonadales	Alteromonadaceae	sf_1	9111	AF539773.1	Pseudoalteromonas sp. str. E36	-0.793301	0.00207566	0.00583258
Firmicutes	Clostridia	Clostridiales	Syntrophomonadaceae	sf_5	2483	AF529116.1	trichloroethene-contaminated site clone FTLM142 bacterium	-0.790755	0.00219655	0.00583258
Proteobacteria	Epsilonproteobacteria	Campylobacterales	Campylobacteraceae	sf_3	10540	AF550655.1	Campylobacter showae str. LMG 12636	-0.789712	0.0022476	0.00583258
Proteobacteria	Gammaproteobacteria	Enterobacteriales	Enterobacteriaceae	sf_1	8739	AJ233427.1	Serratia entomophila str. DSM 12358	-0.787374	0.00236533	0.00583258
Proteobacteria	Epsilonproteobacteria	Campylobacterales	Unclassified	sf_1	10480	AJ441204.1	hydrothermal vent polychaete mucous clone P. palm C 84	-0.786755	0.0023973	0.00583258
Proteobacteria	Gammaproteobacteria	Enterobacteriales	Enterobacteriaceae	sf_1	9290	AF465797.1	Baumannia cicadellinicola	-0.78523	0.00247735	0.00583258
Proteobacteria	Deltaproteobacteria	Desulfovibrionales	Desulfovibrionaceae	sf_1	10071	M34113.1	Desulfovibrio desulfuricans	-0.784379	0.00252296	0.00583258
Proteobacteria	Epsilonproteobacteria	Campylobacterales	Campylobacteraceae	sf_3	10484	U03022.1	Campylobacter helveticus	-0.78373	0.00255811	0.00583258
Proteobacteria	Deltaproteobacteria	Unclassified	Unclassified	sf_9	9784	AY177804.1	Antarctic sediment clone LH5_30	-0.783722	0.00255855	0.00583258
Proteobacteria	Gammaproteobacteria	Enterobacteriales	Enterobacteriaceae	sf_1	9417	AJ233429.1	Serratia fonticola str. DSM 4576	-0.782332	0.0026352	0.00583258
Firmicutes	Mollicutes	Acholeplasmatales	Acholeplasmataceae	sf_1	3955	AF521672.1	Weeping tea tree witches'-broom phytoplasma tree	-0.782209	0.00264207	0.00583258
Proteobacteria	Gammaproteobacteria	Enterobacteriales	Enterobacteriaceae	sf_1	8607	AF476100.1	Amonostherium lichtensioides symbiont	-0.781911	0.00265874	0.00583258
Proteobacteria	Deltaproteobacteria	Desulfobacterales	Desulfobacteraceae	sf_5	9777	AY197376.1	Guaymas Basin hydrothermal vent sediments clone B01R004	-0.781436	0.0026855	0.00583258
OP9/JS1	JS1	Unclassified	Unclassified	sf_1	2491	AY093469.1	deep marine sediment clone MB-B2-103	-0.781302	0.00269308	0.00583258
Proteobacteria	Alphaproteobacteria	Bradyrhizobiales	Bradyrhizobiaceae	sf_1	7044	U87765.1	Afipia genosp. 2 str. G4438	-0.781204	0.00269863	0.00583258
Proteobacteria	Alphaproteobacteria	Rhizobiales	Rhizobiaceae	sf_1	6770	X67234.2	Rhizobium tropici str. LMG 9517	-0.779864	0.00277553	0.00583258
Verrucomicrobia	Verrucomicrobiae	Verrucomicrobiales	Verrucomicrobiaceae	sf_6	203	AY271254.1	Akkermansia muciniphila	-0.779475	0.00279816	0.00583258
Cyanobacteria	Cyanobacteria	Chloroplasts	Chloroplasts	sf_5	4984	U70721.1	Cape Hatteras picoplankton clone OM164	-0.778118	0.00287821	0.00583258
Actinobacteria	Actinobacteria	Actinomycetales	Unclassified	sf_4	1337	AF234118.1	Sturt arid-zone soil clone #0425-2M17	-0.777163	0.0029356	0.00583258
Verrucomicrobia	Verrucomicrobiae	Verrucomicrobiales	Unclassified	sf_3	11	AF234711.1	sludge clone H2	-0.776456	0.00297862	0.00583258
Proteobacteria	Deltaproteobacteria	Desulfovibrionales	Desulfovibrionaceae	sf_1	10248	AF418170.1	Desulfovibrio giganteus str. DSM 4370	-0.776413	0.00298125	0.00583258
Planctomycetes	Planctomycetacia	Planctomycetales	Pirellulae	sf_3	4704	BX294700.1	aerobic basin clone CY0ARA025E11	-0.776218	0.00299324	0.00583258
Proteobacteria	Betaproteobacteria	Burkholderiales	Alcaligenaceae	sf_1	7764	AF513937.1	Alcaligenaceae clone LA1-B29N	-0.776093	0.00300087	0.00583258
Proteobacteria	Deltaproteobacteria	EB1021 group	Unclassified	sf_4	10024	AF420338.1	hydrothermal sediment clone AF420338	-0.776006	0.00300627	0.00583258
Proteobacteria	Alphaproteobacteria	Consistiales	Unclassified	sf_4	7105	AB186982.1	Mariana trough hydrothermal vent water 0.2micro-m filterable fraction clone MT-NB25	-0.775924	0.0030113	0.00583258
Bacteroidetes	Sphingobacteria	Sphingobacteriales	Flexibacteraceae	sf_19	5307	AB078082.1	Microscilla sericea str. IFO 16561	-0.775527	0.00303592	0.00583258
Proteobacteria	Epsilonproteobacteria	Campylobacterales	Helicobacteraceae	sf_3	10520	AJ249858.1	Helicobacter sp. blood isolate 964	-0.775358	0.0030464	0.00583258
Proteobacteria	Deltaproteobacteria	AMD clone group	Unclassified	sf_1	3084	AF523884.1	coal effluent wetland clone RCP216	-0.775251	0.00305309	0.00583258
Proteobacteria	Deltaproteobacteria	AMD clone group	Unclassified	sf_1	6830	AF523882.1	coal effluent wetland clone RCP124	-0.773646	0.00315444	0.00583258
Proteobacteria	Deltaproteobacteria	Desulfobacterales	Desulfobulbaceae	sf_1	10047	AY355301.2	epibiontic clone C11-D3	-0.772973	0.00319764	0.00583258
Firmicutes	Clostridia	Clostridiales	Peptostreptococcaceae	sf_5	919	AF542234.1	Anaerococcus tetradius str. CCUG 46590	-0.772864	0.00320475	0.00583258
Proteobacteria	Deltaproteobacteria	dechlorinating clone group	Unclassified	sf_1	9959	AF523965.1	forested wetland clone FW110	-0.772413	0.00323399	0.00583258
Proteobacteria	Deltaproteobacteria	Syntrophobacterales	Syntrophobacteraceae	sf_1	9864	AJ518801.1	uranium mining waste pile clone JG37-AG-133 proteobacterium	-0.77238	0.00323615	0.00583258
Verrucomicrobia	Unclassified	Unclassified	Unclassified	sf_4	288	U60012.1	Prosthecobacter dejongeii	-0.772049	0.00325781	0.00583258
marine group A	mgA-2	Unclassified	Unclassified	sf_1	6344	AF382142.1	bacterioplankton clone ZA3648c	-0.769976	0.00339576	0.00586271
Proteobacteria	Gammaproteobacteria	Enterobacteriales	Enterobacteriaceae	sf_1	8467	AB061685.1	Serratia marcescens subsp. sakuensis str. KRED subsp.	-0.769861	0.00340355	0.00586271
Proteobacteria	Deltaproteobacteria	AMD clone group	Unclassified	sf_1	10084	AF543496.1	acid mine drainage clone AS6	-0.769692	0.003415	0.00586271
Proteobacteria	Gammaproteobacteria	Enterobacteriales	Enterobacteriaceae	sf_1	8504	AF476104.1	Dysmicoccus neobrevipes symbiont	-0.767945	0.00353523	0.00586271
Proteobacteria	Deltaproteobacteria	AMD clone group	Unclassified	sf_1	9945	AF225446.1	acid mine drainage clone BA18	-0.767656	0.00355544	0.00586271
Proteobacteria	Alphaproteobacteria	Rhodobacterales	Rhodobacteraceae	sf_1	6991	X53853.1	Rhodobacter sphaeroides str. 2.4.1	-0.767414	0.00357236	0.00586271
Proteobacteria	Deltaproteobacteria	Desulfovibrionales	Desulfohalobiaceae	sf_1	9894	AF524933.1	Desulfonauticus submarinus str. 6N	-0.766009	0.00367219	0.00586271
Proteobacteria	Gammaproteobacteria	Enterobacteriales	Enterobacteriaceae	sf_1	8974	U92197.1	Salmonella subsp. enterica serovar Agona str. Sa1 subsp.	-0.764983	0.00374636	0.00586271
Proteobacteria	Deltaproteobacteria	EB1021 group	Unclassified	sf_4	9741	AJ518791.1	uranium mining waste pile clone JG37-AG-30 proteobacterium	-0.764891	0.00375308	0.00586271
Proteobacteria	Gammaproteobacteria	Chromatiales	Ectothiorhodospiraceae	sf_1	9598	AF507818.1	Mono Lake at depth 2 m station 6 July 2000 clone ML602J-47 proteobacterium	-0.764486	0.0037827	0.00586271
Gemmatimonadetes	Unclassified	Unclassified	Unclassified	sf_5	1238	AB072735.1	Gemmatimonas aurantiaca	-0.763576	0.00384992	0.00586271
Proteobacteria	Gammaproteobacteria	Chromatiales	Chromatiaceae	sf_1	9571	M96395.1	Nitrosococcus oceanus	-0.761675	0.00399333	0.006012
Proteobacteria	Gammaproteobacteria	Oceanospirillales	Alcanivoraceae	sf_1	9658	AB053127.1	Alcanivorax sp. str. Haw1	-0.756234	0.00442605	0.00644379
Proteobacteria	Alphaproteobacteria	Rickettsiales	Anaplasmataceae	sf_3	7481	AF179630.1	Wolbachia pipientis	-0.754821	0.00454406	0.00653126
Proteobacteria	Gammaproteobacteria	Unclassified	Unclassified	sf_3	9124	AY145601.1	10e-6 dilution marine samples Weser estuary clone DC8-80-1 proteobacterium	-0.753745	0.00463547	0.00653126
Proteobacteria	Epsilonproteobacteria	Campylobacterales	Helicobacteraceae	sf_3	10432	AF449246.1	Riftia pachyptila's tube clone R76-B51	-0.75344	0.00466161	0.00653126
Acidobacteria	Acidobacteria	Acidobacteriales	Acidobacteriaceae	sf_14	6405	AJ534632.1	soil sample uranium mining waste pile near town Johanngeorgenstadt clone JG36-TzT-31 bacterium	-0.753188	0.00468333	0.00653126
Proteobacteria	Gammaproteobacteria	Thiotrichales	Thiotrichaceae	sf_3	9321	AB108786.1	marine sediment clone Tokyo Bay D	-0.750913	0.00488277	0.00669443
OP9/JS1	JS1	Unclassified	Unclassified	sf_1	2489	AY197377.1	Guaymas Basin hydrothermal vent sediments clone B01R005	-0.750586	0.00491196	0.00669443
Actinobacteria	Actinobacteria	Acidimicrobiales	Acidimicrobiaceae	sf_1	1360	AF523917.1	forested wetland clone RCP2-103	-0.75014	0.00495192	0.00669443
Proteobacteria	Epsilonproteobacteria	Campylobacterales	Unclassified	sf_1	10497	AY261811.1	UASB reactor granular sludge clone PD-UASB-2 proteobacterium	-0.748845	0.00506955	0.00669779
Proteobacteria	Deltaproteobacteria	AMD clone group	Unclassified	sf_1	9678	AF523883.1	coal effluent wetland clone RCP185	-0.748097	0.00513841	0.00669779
Proteobacteria	Deltaproteobacteria	Syntrophobacterales	Syntrophobacteraceae	sf_1	9845	AJ518800.1	uranium mining waste pile clone JG37-AG-128 proteobacterium	-0.7479	0.00515662	0.00669779
Proteobacteria	Deltaproteobacteria	Myxococcales	Polyangiaceae	sf_3	10298	AY193162.1	marine tidal mat clone BTM36	-0.746341	0.00530283	0.00681141
Chloroflexi	Chloroflexi-4	Unclassified	Unclassified	sf_2	2344	AF507700.1	forest soil clone C083	-0.743581	0.0055693	0.00681141
Proteobacteria	Deltaproteobacteria	Desulfovibrionales	Desulfomicrobiaceae	sf_1	10079	AJ277896.1	Desulfomicrobium baculatum str. DSM 1742	-0.743392	0.00558787	0.00681141
Bacteroidetes	KSA1	Unclassified	Unclassified	sf_1	5951	AF449785.1	CFB group clone ML615J-4	-0.742669	0.00565947	0.00681141
Spirochaetes	Spirochaetes	Spirochaetales	Spirochaetaceae	sf_1	6575	AY133079.1	TCE-contaminated site clone ccslm226	-0.741968	0.00572954	0.00681141
Proteobacteria	Gammaproteobacteria	Alteromonadales	Alteromonadaceae	sf_1	8174	AF114499.1	attached marine recovered surface clone 17 proteobacterium	-0.741426	0.00578415	0.00681141
Proteobacteria	Epsilonproteobacteria	Campylobacterales	Unclassified	sf_1	10530	AY672531.1	hydrothermal vent 9 degrees North East Rise Pacific Ocean clone CH5_6_BAC_16SrRNA_9N_EPR	-0.74037	0.00589177	0.00681141
Proteobacteria	Deltaproteobacteria	Unclassified	Unclassified	sf_9	9890	AB089106.1	termite gut homogenate clone Rs-K70 proteobacterium	-0.740056	0.00592406	0.00681141
Bacteroidetes	Unclassified	Unclassified	Unclassified	sf_4	5785	AF507862.1	Mono Lake at depth 35 m station 6 July 2000 clone ML635J-56	-0.73942	0.00598983	0.00681141
Lentisphaerae	Unclassified	Unclassified	Unclassified	sf_5	10027	AJ431234.1	Cytophaga sp. str. Dex80-43	-0.739369	0.00599517	0.00681141
Proteobacteria	Deltaproteobacteria	Syntrophobacterales	Syntrophobacteraceae	sf_1	9731	AJ518795.1	uranium mining waste pile clone JG37-AG-90 proteobacterium	-0.739244	0.00600818	0.00681141
Proteobacteria	Deltaproteobacteria	Desulfobacterales	Desulfobulbaceae	sf_1	10187	AF507840.1	Mono Lake at depth 23 m station 6 July 2000 clone ML623J-57 proteobacterium	-0.739236	0.00600901	0.00681141
Proteobacteria	Epsilonproteobacteria	Campylobacterales	Helicobacteraceae	sf_3	10572	AF057163.1	Helicobacter sp	-0.738739	0.00606085	0.00681141
Proteobacteria	Epsilonproteobacteria	Campylobacterales	Helicobacteraceae	sf_3	10428	AF034135.1	Flexispira rappini FH 9702248	-0.738515	0.00608436	0.00681141
Planctomycetes	Planctomycetacia	Planctomycetales	Planctomycetaceae	sf_3	4818	AY328733.1	drinking water system simulator clone DSSD34	-0.737674	0.00617328	0.00681141
Proteobacteria	Gammaproteobacteria	Legionellales	Unclassified	sf_1	9418	AJ518784.1	uranium mining waste pile clone JG37-AG-14 proteobacterium	-0.737612	0.00617985	0.00681141
Acidobacteria	Acidobacteria-6	Unclassified	Unclassified	sf_1	897	AY221071.1	Mammoth cave clone CCM8b	-0.73664	0.00628389	0.00681141
Proteobacteria	Epsilonproteobacteria	Campylobacterales	Helicobacteraceae	sf_3	10451	AF506779.1	Helicobacter heilmannii str. C4S	-0.735026	0.00645947	0.00681141
Proteobacteria	Gammaproteobacteria	Alteromonadales	Alteromonadaceae	sf_1	9501	AB086226.1	sea water isolate str. BP-PH	-0.734479	0.00651985	0.00681141
TM6	Unclassified	Unclassified	Unclassified	sf_1	10203	AY043739.1	forest soil clone NOS7.2WL	-0.734428	0.00652552	0.00681141
Proteobacteria	Epsilonproteobacteria	Campylobacterales	Unclassified	sf_1	10475	AF420359.1	hydrothermal sediment clone AF420359	-0.734292	0.00654054	0.00681141
Proteobacteria	Epsilonproteobacteria	Campylobacterales	Helicobacteraceae	sf_3	10436	AF297868.1	Helicobacter aurati str. MIT 97-5075c	-0.73381	0.00659425	0.00681141
Proteobacteria	Deltaproteobacteria	Desulfobacterales	Desulfobulbaceae	sf_1	10062	AJ535241.1	marine sediment above hydrate ridge clone Hyd24-11 proteobacterium	-0.73306	0.00667835	0.00681141
Proteobacteria	Epsilonproteobacteria	Campylobacterales	Helicobacteraceae	sf_3	10614	AJ431216.1	strain isolate str. BHI80-49	-0.732688	0.00672044	0.00681141
Proteobacteria	Betaproteobacteria	Burkholderiales	Comamonadaceae	sf_1	7965	X72724.1	Anoxobacterium dechloraticum	-0.732514	0.00674012	0.00681141
Acidobacteria	Acidobacteria	Acidobacteriales	Acidobacteriaceae	sf_6	6345	AJ534634.1	soil sample uranium mining waste pile near town Johanngeorgenstadt clone JG36-TzT-77 bacterium	-0.732107	0.00678648	0.00681141
Bacteroidetes	Sphingobacteria	Sphingobacteriales	Sphingobacteriaceae	sf_1	5459	AJ551152.1	Pedobacter sp. An13	-0.731288	0.00688034	0.00685369
Chloroflexi	Anaerolineae	Chloroflexi-1f	Unclassified	sf_1	765	AJ278167.1	anaerobic bioreactor clone SHD-71	-0.730087	0.00701983	0.00690052
Proteobacteria	Gammaproteobacteria	Legionellales	Legionellaceae	sf_1	8836	CR628336.1	Legionella pneumophila str. Paris	-0.727468	0.00733145	0.00690052
Proteobacteria	Epsilonproteobacteria	Campylobacterales	Helicobacteraceae	sf_3	10576	AF142585.1	Helicobacter sp. 'liver 3' str. liver 3	-0.726119	0.0074958	0.00690052
Proteobacteria	Epsilonproteobacteria	Campylobacterales	Helicobacteraceae	sf_23	10443	U00679.1	Helicobacter pylori str. 85D08	-0.726119	0.0074958	0.00690052
Proteobacteria	Betaproteobacteria	Burkholderiales	Alcaligenaceae	sf_1	7788	AY081994.1	atrazine-catabolizing microbial absence methanol clone KRA30-58	-0.726043	0.00750515	0.00690052
Proteobacteria	Deltaproteobacteria	Desulfovibrionales	Desulfovibrionaceae	sf_1	9709	AB089104.1	termite gut homogenate clone Rs-N31 proteobacterium	-0.726017	0.00750839	0.00690052
Proteobacteria	Deltaproteobacteria	Syntrophobacterales	Syntrophobacteraceae	sf_1	10294	AF170417.1	Desulfacinum hydrothermale str. MT-96	-0.725685	0.00754931	0.00690052
Proteobacteria	Gammaproteobacteria	Thiotrichales	Francisellaceae	sf_1	9554	AF206675.1	Tilapia parasite TPT-541	-0.725071	0.00762553	0.00690052
Proteobacteria	Epsilonproteobacteria	Campylobacterales	Helicobacteraceae	sf_3	10562	AF286053.1	Helicobacter rappini W.Tee-Yu	-0.724993	0.00763521	0.00690052
Cyanobacteria	Cyanobacteria	Oscillatoriales	Unclassified	sf_1	5049	AF420444.1	Oscillatoria spongeliae str. 520bg	-0.724734	0.00766748	0.00690052
Proteobacteria	Gammaproteobacteria	Pasteurellales	Pasteurellaceae	sf_1	8876	AF053894.1	Mannheimia sp. R19.2 str. R19.2; CCUG 38463 R19.2	-0.724673	0.00767514	0.00690052
Acidobacteria	Acidobacteria	Acidobacteriales	Acidobacteriaceae	sf_14	208	AJ519665.1	uranium mill tailings soil sample clone GuBH2-AD-9 sp.	-0.724641	0.00767919	0.00690052
Proteobacteria	Alphaproteobacteria	Bradyrhizobiales	Xanthobacteraceae	sf_1	6660	D11342.1	Azorhizobium caulinodans str. ORS 571	-0.72409	0.0077484	0.00690052
BRC1	Unclassified	Unclassified	Unclassified	sf_2	118	AY218548.1	penguin droppings sediments clone KD1-1	-0.723886	0.00777414	0.00690052
Proteobacteria	Alphaproteobacteria	Bradyrhizobiales	Beijerinck/Rhodoplan/Methylocyst	sf_3	7401	AF359545.1	Scrippsiella trochoidea NEPCC 15	-0.723654	0.00780352	0.00690052
Acidobacteria	Acidobacteria-6	Unclassified	Unclassified	sf_1	350	AY221047.1	Mammoth cave clone CCM15a	-0.72358	0.0078128	0.00690052
Actinobacteria	Actinobacteria	Rubrobacterales	Rubrobacteraceae	sf_1	1551	AF498683.1	soil isolate Ellin301	-0.722918	0.00789713	0.00692881
Firmicutes	Catabacter	Unclassified	Unclassified	sf_1	4261	AB089006.1	termite gut homogenate clone Rs-G04 bacterium	-0.72128	0.00810861	0.00705923
Proteobacteria	Alphaproteobacteria	Azospirillales	Azospirillaceae	sf_1	7539	AJ401217.1	Rhodocista sp. AR2107	-0.7209	0.00815822	0.00705923
Verrucomicrobia	Verrucomicrobiae	Verrucomicrobiales	Verrucomicrobia subdivision 5	sf_1	885	AJ390455.1	soil clone PBS-III-26	-0.719789	0.00830472	0.00705923
Proteobacteria	Gammaproteobacteria	Alteromonadales	Alteromonadaceae	sf_1	9288	AJ295715.1	Alteromonas stellipolaris str. LMG 21861	-0.719446	0.00835027	0.00705923
Proteobacteria	Gammaproteobacteria	Chromatiales	Chromatiaceae	sf_1	8408	Y12368.2	Thiorhodovibrio winogradskyi	-0.718905	0.00842266	0.00705923
Proteobacteria	Alphaproteobacteria	Ellin314/wr0007	Unclassified	sf_1	7222	AF407727.1	Great Artesian Basin clone B79	-0.718903	0.00842296	0.00705923
Acidobacteria	Acidobacteria-4	Ellin6075/11-25	Unclassified	sf_1	435	AY211077.1	anaerobic VC-degrading enrichment clone VC47 bacterium	-0.718772	0.00844057	0.00705923
Acidobacteria	Acidobacteria	Acidobacteriales	Acidobacteriaceae	sf_14	6364	AY234728.1	Solibacter usitatus Ellin6076	-0.718313	0.00850235	0.00705923
Unclassified	Unclassified	Unclassified	Unclassified	sf_95	2545	AB106352.1	anaerobic sludge isolate str. JE	-0.717964	0.00854963	0.00705923
Firmicutes	Clostridia	Clostridiales	Clostridiaceae	sf_12	132	AB089019.1	termite gut homogenate clone Rs-J36 bacterium	-0.717079	0.00867029	0.00705923
Verrucomicrobia	Verrucomicrobiae	Verrucomicrobiales	Unclassified	sf_3	792	AB089122.1	termite gut homogenate clone Rs-P07 bacterium	-0.716729	0.00871834	0.00705923
Proteobacteria	Alphaproteobacteria	Bradyrhizobiales	Beijerinck/Rhodoplan/Methylocyst	sf_3	7153	AJ563928.1	Methylocella tundrae str. Y1	-0.716307	0.00877652	0.00705923
Actinobacteria	Actinobacteria	Coriobacteriales	Coriobacteriaceae	sf_1	2021	AB089070.1	termite gut homogenate clone Rs-D41 bacterium	-0.715793	0.00884784	0.00705923
Proteobacteria	Gammaproteobacteria	Aeromonadales	Succinivibrionaceae	sf_1	8822	AF497809.1	Anaerobiospirillum sp. str. 3J102	-0.715012	0.00895704	0.00705923
Actinobacteria	Actinobacteria	Actinomycetales	Frankiaceae	sf_1	1286	AJ408875.1	Frankia sp. Sn5-8	-0.714603	0.00901468	0.00705923
Proteobacteria	Epsilonproteobacteria	Campylobacterales	Helicobacteraceae	sf_3	10507	AB089111.2	termite gut homogenate clone Rs-M59 proteobacterium	-0.714452	0.00903598	0.00705923
Actinobacteria	Actinobacteria	Unclassified	Unclassified	sf_1	1370	AF523912.1	forested wetland clone RCP1-37	-0.714154	0.00907813	0.00705923
Proteobacteria	Epsilonproteobacteria	Campylobacterales	Helicobacteraceae	sf_3	10548	AF286052.1	Helicobacter rappini W.Tee-Bat	-0.714059	0.00909157	0.00705923
Bacteroidetes	Sphingobacteria	Sphingobacteriales	Sphingobacteriaceae	sf_1	6272	M11657.1	Sphingobacterium heparinum	-0.713812	0.00912674	0.00705923
Chlorobi	Chlorobia	Chlorobiales	Chlorobiaceae	sf_1	262	Y18253.1	Chlorobium ferrooxidans DSM 13031 str. KofoX	-0.713514	0.0091692	0.00705923
Proteobacteria	Gammaproteobacteria	Alteromonadales	Alteromonadaceae	sf_1	9236	AF114501.1	attached marine recovered surface clone 18 proteobacterium	-0.712639	0.00929499	0.00705923
Proteobacteria	Epsilonproteobacteria	Campylobacterales	Helicobacteraceae	sf_3	10425	AB088432.1	Sulfurimonas autotrophica str. OK5	-0.712624	0.00929707	0.00705923
Proteobacteria	Gammaproteobacteria	Alteromonadales	Alteromonadaceae	sf_1	8970	AJ295716.1	Arctic seawater isolate str. R9879	-0.712396	0.00933012	0.00705923
Unclassified	Unclassified	Unclassified	Unclassified	sf_160	485	AY193179.1	thermal spring mat clone O1aA90	-0.712319	0.00934126	0.00705923
Chloroflexi	Dehalococcoidetes	Unclassified	Unclassified	sf_1	2367	AY093473.1	deep marine sediment clone MB-B2-113	-0.711816	0.00941433	0.00705923
Bacteroidetes	Bacteroidetes	Bacteroidales	Bacteroidaceae	sf_6	5792	AF513095.1	activated sludge foam clone 47	-0.711446	0.00946832	0.00705923
Proteobacteria	Epsilonproteobacteria	Campylobacterales	Helicobacteraceae	sf_3	10430	AF506783.1	Helicobacter heilmannii str. MM2	-0.711336	0.00948443	0.00705923
Spirochaetes	Spirochaetes	Spirochaetales	Spirochaetaceae	sf_1	6580	AF056341.1	Treponema sp. str. III:C:BA213	-0.710462	0.00961325	0.00707561
marine group A	mgA-1	Unclassified	Unclassified	sf_1	6408	AACY01094130.1	Sargasso Sea	-0.709852	0.00970385	0.00708463
Proteobacteria	Gammaproteobacteria	Alteromonadales	Alteromonadaceae	sf_1	8695	AF468296.1	Arctic pack ice; northern Fram Strait; 80 31.1 N; 01 deg 59.7 min E clone ARKIA-34	-0.708905	0.00984579	0.00708463
Proteobacteria	Gammaproteobacteria	Thiotrichales	Thiotrichaceae	sf_3	8477	AF532774.1	marine sediment clone Limfjorden L8	-0.708349	0.00992976	0.00708463
Proteobacteria	Epsilonproteobacteria	Campylobacterales	Helicobacteraceae	sf_3	10438	AF154101.1	hydrocarbon seep clone GCA014	-0.708278	0.0099406	0.00708463
TM7	TM7-3	Unclassified	Unclassified	sf_1	2917	AF507686.1	arid soil clone C026	-0.707963	0.00998851	0.00708463
Gemmatimonadetes	Unclassified	Unclassified	Unclassified	sf_5	2047	AF234148.1	soil clone #0319-7G21	-0.707921	0.00999491	0.00708463
Gemmatimonadetes	Unclassified	Unclassified	Unclassified	sf_5	10112	AF432607.1	forest soil clone NOS7.157WL	-0.707889	0.00999983	0.00708463
Nitrospira	Nitrospira	Nitrospirales	Nitrospiraceae	sf_2	697	AF524003.1	forested wetland clone FW118	-0.707495	0.01006	0.00708938
TM7	TM7-3	Unclassified	Unclassified	sf_1	8155	AY134895.1	oral periodontitis clone EW086	-0.706785	0.0101691	0.00710053
Proteobacteria	Alphaproteobacteria	Rhizobiales	Rhizobiaceae	sf_1	6974	AF441730.1	India: Himalayas Kaza Spiti Valley Cold Desert isolate str. Kaza-35 Kaza-35	-0.706695	0.0101831	0.00710053
Proteobacteria	Gammaproteobacteria	Pseudomonadales	Moraxellaceae	sf_3	8838	AJ748267.1	Psychrobacter psychrophilus CMS 28	-0.705356	0.0103915	0.00715015
Spirochaetes	Spirochaetes	Spirochaetales	Spirochaetaceae	sf_1	6526	AY230217.1	Treponema sp. str. 7CPL208	-0.705071	0.0104363	0.00715015
BRC1	Unclassified	Unclassified	Unclassified	sf_1	5143	AJ390438.1	soil clone PBS-II-1	-0.705002	0.0104472	0.00715015
Chloroflexi	Anaerolineae	Chloroflexi-1a	Unclassified	sf_1	927	AJ441227.1	hydrothermal vent polychaete mucous clone P. palm C 37	-0.704824	0.0104752	0.00715015
Proteobacteria	Alphaproteobacteria	Azospirillales	Azospirillaceae	sf_1	6959	AF523824.1	Rhodocista pekingensis str. 3-p	-0.701514	0.0110074	0.00715015
Proteobacteria	Alphaproteobacteria	Consistiales	Unclassified	sf_4	6810	AY033325.1	marine bacterioplankton clone MB13F01	-0.70092	0.0111049	0.00715015
Lentisphaerae	Unclassified	Unclassified	Unclassified	sf_5	9704	AJ431235.1	Cytophaga sp. str. Dex80-64	-0.700872	0.0111128	0.00715015
Proteobacteria	Deltaproteobacteria	Desulfobacterales	Nitrospinaceae	sf_2	594	AJ296568.1	uranium mining mill tailing clone GR-296.II.52 GR-296.I.52	-0.700147	0.0112328	0.00715015
Chloroflexi	Anaerolineae	Chloroflexi-1b	Unclassified	sf_2	789	AF445676.1	travertine hot spring clone SM1D10	-0.700125	0.0112365	0.00715015
OP8	Unclassified	Unclassified	Unclassified	sf_3	598	AF419671.1	Guaymas Basin hydrothermal sediment clone a2b010	-0.699579	0.0113276	0.00715015
Actinobacteria	Actinobacteria	Acidimicrobiales	Acidimicrobiaceae	sf_1	1856	AF523913.1	forested wetland clone RCP2-105	-0.698711	0.0114735	0.00715015
Proteobacteria	Epsilonproteobacteria	Campylobacterales	Campylobacteraceae	sf_3	10538	L14624.1	Arcobacter cryaerophilus	-0.697955	0.0116017	0.00715015
Firmicutes	Clostridia	Clostridiales	Syntrophomonadaceae	sf_5	2456	AF482440.1	granular sludge clone R4b14	-0.697721	0.0116415	0.00715015
Proteobacteria	Gammaproteobacteria	Enterobacteriales	Enterobacteriaceae	sf_1	8700	AF489427.1	Baumannia cicadellinicola	-0.697021	0.0117614	0.00715015
Proteobacteria	Deltaproteobacteria	Desulfobacterales	Desulfobacteraceae	sf_5	10136	AY197382.1	Guaymas Basin hydrothermal vent sediments clone B01R011	-0.696879	0.0117858	0.00715015
Proteobacteria	Gammaproteobacteria	Legionellales	Coxiellaceae	sf_3	8457	AJ240918.1	5' clone CHAB-XI-27	-0.69682	0.011796	0.00715015
Proteobacteria	Epsilonproteobacteria	Campylobacterales	Campylobacteraceae	sf_3	10447	Y13671.1	Sulfurospirillum deleyianum str. Spirillum 5175	-0.696565	0.01184	0.00715015
Actinobacteria	Actinobacteria	Actinomycetales	Actinomycetaceae	sf_1	2039	AJ421779.1	Actinomyces cardiffensis str. CCUG 44997	-0.696252	0.0118943	0.00715015
Verrucomicrobia	Verrucomicrobiae	Verrucomicrobiales	Verrucomicrobia subdivision 5	sf_1	547	AY114329.1	anoxic marine sediment clone LD1-PB1	-0.695906	0.0119544	0.00715015
Proteobacteria	Epsilonproteobacteria	Campylobacterales	Campylobacteraceae	sf_3	10463	AF482990.1	Campylobacter subsp. fetus	-0.695317	0.0120573	0.00715015
Proteobacteria	Deltaproteobacteria	Myxococcales	Polyangiaceae	sf_4	9733	AF382143.1	bacterioplankton clone ZA3735c	-0.695287	0.0120625	0.00715015
Cyanobacteria	Cyanobacteria	Chloroplasts	Chloroplasts	sf_5	5039	U70723.1	Cape Hatteras picoplankton clone OM270	-0.695176	0.012082	0.00715015
Proteobacteria	Alphaproteobacteria	Rhizobiales	Phyllobacteriaceae	sf_1	6857	AY195844.1	Mesorhizobium mediterraneum str. PECA20	-0.69517	0.012083	0.00715015
Proteobacteria	Gammaproteobacteria	Legionellales	Coxiellaceae	sf_3	9198	AJ295651.1	uranium mining waste pile clone KF-JG30-B15 KF-JG30-B15	-0.695022	0.0121089	0.00715015
Proteobacteria	Gammaproteobacteria	Pseudomonadales	Moraxellaceae	sf_3	9466	AF509830.1	Acinetobacter tandoii str. 4N13	-0.695018	0.0121098	0.00715015
Proteobacteria	Gammaproteobacteria	GAO cluster	Unclassified	sf_1	9059	AF361096.1	activated sludge clone SBRH10	-0.694917	0.0121275	0.00715015
Actinobacteria	Actinobacteria	Bifidobacteriales	Bifidobacteriaceae	sf_1	1444	AY278612.1	Bifidobacteriaceae genomosp. C1	-0.694629	0.0121783	0.00715015
Actinobacteria	Actinobacteria	Actinomycetales	Nocardiaceae	sf_1	1917	X80611.1	Nocardia otitidiscaviarum str. DSM43242	-0.693911	0.0123054	0.00715015
Proteobacteria	Deltaproteobacteria	Desulfobacterales	Desulfobulbaceae	sf_1	9705	AJ535237.1	marine sediment above hydrate ridge clone Hyd01-n proteobacterium	-0.693295	0.0124154	0.00715015
Acidobacteria	Acidobacteria	Acidobacteriales	Acidobacteriaceae	sf_14	6424	AF524859.1	sphagnum peat bog clone K-5b10	-0.692829	0.0124991	0.00715015
Proteobacteria	Gammaproteobacteria	Thiotrichales	Thiotrichaceae	sf_3	8741	AF532771.1	marine sediment clone Limfjorden L10	-0.692797	0.0125047	0.00715015
Verrucomicrobia	Unclassified	Unclassified	Unclassified	sf_5	686	AF419674.1	Guaymas Basin hydrothermal sediment clone a2b018	-0.692719	0.0125187	0.00715015
Proteobacteria	Deltaproteobacteria	Myxococcales	Polyangiaceae	sf_3	9900	AF280857.1	bioreactor clone mle1-27	-0.692643	0.0125324	0.00715015
Unclassified	Unclassified	Unclassified	Unclassified	sf_93	925	AF254404.1	4MB-degrading consortium clone UASB_TL26	-0.692142	0.0126231	0.00715015
Firmicutes	Mollicutes	Anaeroplasmatales	Erysipelotrichaceae	sf_3	3943	AB030218.1	Coprobacillus cateniformis str. JCM 10603	-0.691971	0.012654	0.00715015
Chlorobi	Unclassified	Unclassified	Unclassified	sf_6	5294	AY221073.1	Mammoth cave clone CCM9b	-0.691853	0.0126755	0.00715015
Planctomycetes	Planctomycetacia	Planctomycetales	Pirellulae	sf_3	4803	X86388.1	Pirellula sp. str. ACM 3181	-0.691742	0.0126957	0.00715015
Proteobacteria	Alphaproteobacteria	Rhizobiales	Phyllobacteriaceae	sf_1	7381	AJ011759.1	Aminobacter aminovorans str. DSM7048T	-0.691574	0.0127263	0.00715015
Actinobacteria	Actinobacteria	Acidimicrobiales	Acidimicrobiaceae	sf_1	1749	AY913475.1	forest soil clone DUNssu275 (-3A) (OTU#188)	-0.691132	0.012807	0.00715015
Proteobacteria	Epsilonproteobacteria	Campylobacterales	Campylobacteraceae	sf_3	10523	AF449239.1	Riftia pachyptila's tube clone R103-B70	-0.691075	0.0128176	0.00715015
Acidobacteria	Acidobacteria-10	Unclassified	Unclassified	sf_1	516	AJ532721.1	uranium mining waste pile clone JG34-KF-153	-0.691049	0.0128223	0.00715015
Proteobacteria	Gammaproteobacteria	Alteromonadales	Alteromonadaceae	sf_1	8643	AY771715.1	Pseudoalteromonas porphyrae str. S2-65	-0.690529	0.0129178	0.00715103
Spirochaetes	Spirochaetes	Spirochaetales	Spirochaetaceae	sf_1	6479	Y08893.1	Treponema sp	-0.690332	0.0129543	0.00715103
Firmicutes	Bacilli	Lactobacillales	Aerococcaceae	sf_1	3736	Y14650.1	Desemzia incerta str. DSM 20581	-0.690024	0.0130112	0.00715262
Bacteroidetes	Sphingobacteria	Sphingobacteriales	Sphingobacteriaceae	sf_1	5513	AF385549.1	crevicular epithelial cells clone AZ123	-0.689627	0.013085	0.00716348
Proteobacteria	Epsilonproteobacteria	Campylobacterales	Campylobacteraceae	sf_3	10397	AB030592.1	groundwater clone 1006	-0.688343	0.0133256	0.00719197
Bacteroidetes	Bacteroidetes	Bacteroidales	Unclassified	sf_15	6046	AJ488097.1	chlorobenzene-degrading consortium clone IIIB-1	-0.688006	0.0133893	0.00719197
Actinobacteria	Actinobacteria	Actinomycetales	Nocardiaceae	sf_1	1146	AF430068.1	Nocardia otitidiscaviarum str. S639	-0.687728	0.013442	0.00719197
TM6	Unclassified	Unclassified	Unclassified	sf_1	9803	AF507715.1	forest soil clone S1204	-0.687665	0.0134539	0.00719197
Verrucomicrobia	Verrucomicrobiae	Verrucomicrobiales	Verrucomicrobia subdivision 5	sf_1	533	AY114330.1	anoxic marine sediment clone LD1-PB12	-0.687619	0.0134627	0.00719197
Proteobacteria	Gammaproteobacteria	Legionellales	Coxiellaceae	sf_3	8969	AJ536861.1	uranium mining waste pile soil sample clone JG30-KF-C15 proteobacterium	-0.685809	0.0138099	0.00728068
Actinobacteria	Actinobacteria	Actinomycetales	Acidothermaceae	sf_1	1399	AJ532700.1	uranium mill tailings clone Gitt-KF-183	-0.68563	0.0138446	0.00728068
Proteobacteria	Gammaproteobacteria	Methylococcales	Methylococcaceae	sf_1	8243	AF521582.1	isolate str. IR	-0.68561	0.0138486	0.00728068
Proteobacteria	Alphaproteobacteria	Sphingomonadales	Sphingomonadaceae	sf_1	7528	D16145.1	Sphingobium yanoikuyae str. GIFU9882	-0.685069	0.0139538	0.00730697
Bacteroidetes	Flavobacteria	Flavobacteriales	Flavobacteriaceae	sf_1	5509	AF539756.1	Cellulophaga sp. str. E14	-0.683444	0.0142737	0.00730982
Proteobacteria	Gammaproteobacteria	Xanthomonadales	Xanthomonadaceae	sf_3	8680	AB008508.1	ultramicrobacterium str. DY01	-0.683416	0.0142793	0.00730982
Proteobacteria	Alphaproteobacteria	Azospirillales	Unclassified	sf_1	6732	AF426002.1	Anabaena circinalis AWQC118C isolate str. UNSW7	-0.682861	0.0143897	0.00730982
Actinobacteria	Actinobacteria	Coriobacteriales	Coriobacteriaceae	sf_1	1926	AB011815.1	Collinsella aerofaciens str. JCM7791	-0.682403	0.0144815	0.00730982
Proteobacteria	Gammaproteobacteria	Enterobacteriales	Enterobacteriaceae	sf_1	8510	AJ233420.1	Klebsiella pneumoniae str. DSM 30104	-0.682279	0.0145064	0.00730982
Firmicutes	Clostridia	Clostridiales	Clostridiaceae	sf_12	4299	AB100466.1	termite gut clone Rs-L02	-0.682083	0.0145457	0.00730982
Proteobacteria	Alphaproteobacteria	Bradyrhizobiales	Beijerinck/Rhodoplan/Methylocyst	sf_3	7239	AF358664.1	Thalassospira lucentensis	-0.6816	0.0146432	0.00730982
Actinobacteria	Actinobacteria	Actinomycetales	Streptomycetaceae	sf_1	1639	X60514.1	Streptomyces coelicolor str. M145 ssp. A3(2)	-0.681412	0.0146811	0.00730982
Proteobacteria	Gammaproteobacteria	Alteromonadales	Alteromonadaceae	sf_1	8318	AY207502.1	Aestuariibacter salexigens str. JC2042	-0.681301	0.0147037	0.00730982
Acidobacteria	Acidobacteria	Acidobacteriales	Acidobacteriaceae	sf_14	6356	AF523985.1	forested wetland clone FW47	-0.680153	0.0149379	0.00730982
Actinobacteria	Actinobacteria	Actinomycetales	Streptomycetaceae	sf_1	1274	AB006154.1	Trichotomospora caesia str. IFO14562	-0.680114	0.014946	0.00730982
Proteobacteria	Epsilonproteobacteria	Campylobacterales	Helicobacteraceae	sf_3	10448	U51870.1	Helicobacter felis str. Dog-1	-0.680038	0.0149616	0.00730982
Proteobacteria	Alphaproteobacteria	Bradyrhizobiales	Bradyrhizobiaceae	sf_1	6867	AY102327.1	heavy metal-contaminated soil clone a13131	-0.67959	0.0150539	0.00730982
Proteobacteria	Deltaproteobacteria	Myxococcales	Polyangiaceae	sf_3	9755	AF382126.1	bacterioplankton clone ZA3704c	-0.67895	0.0151864	0.00730982
Synergistes	Unclassified	Unclassified	Unclassified	sf_3	601	AF229792.1	terephthalate-degrading consortium clone TA19	-0.67886	0.015205	0.00730982
Chloroflexi	Anaerolineae	Unclassified	Unclassified	sf_9	72	AY221035.1	sediments collected at Charon's Cascade near Echo River October 2000 clone CCD21	-0.678547	0.0152703	0.00730982
Proteobacteria	Deltaproteobacteria	Myxococcales	Myxococcaceae	sf_1	10358	AJ233917.1	Myxococcus fulvus str. Mx f2	-0.678217	0.0153392	0.00730982
Firmicutes	Mollicutes	Anaeroplasmatales	Erysipelotrichaceae	sf_3	144	L34616.1	Eubacterium cylindroides	-0.678168	0.0153495	0.00730982
Acidobacteria	Acidobacteria	Acidobacteriales	Acidobacteriaceae	sf_14	964	AJ519392.1	uranium mining waste pile clone JG37-AG-145 sp.	-0.677823	0.0154218	0.00730982
Proteobacteria	Alphaproteobacteria	Caulobacterales	Caulobacteraceae	sf_1	6968	AB021415.1	Brevundimonas diminuta str. IAM 12691T	-0.677577	0.0154736	0.00730982
Bacteroidetes	Bacteroidetes	Bacteroidales	Porphyromonadaceae	sf_1	5817	AB088927.2	termite gut homogenate clone Rs-N56 bacterium	-0.677556	0.015478	0.00730982
Proteobacteria	Alphaproteobacteria	Consistiales	Unclassified	sf_5	6735	AF510192.1	Candidatus Pelagibacter ubique str. HTCC1002	-0.677313	0.0155292	0.00730982
Proteobacteria	Gammaproteobacteria	Enterobacteriales	Enterobacteriaceae	sf_1	9358	U92194.1	Salmonella subsp. enterica serovar Waycross str. Swy1 subsp.	-0.677238	0.0155452	0.00730982
Bacteroidetes	Flavobacteria	Flavobacteriales	Flavobacteriaceae	sf_1	6252	AF449259.1	Riftia pachyptila's tube clone R103-B20	-0.677036	0.0155879	0.00730982
Proteobacteria	Gammaproteobacteria	SUP05	Unclassified	sf_1	8965	M99445.1	Bathymodiolus thermophilus gill symbiont	-0.67634	0.0157357	0.00730982
Actinobacteria	Actinobacteria	Actinomycetales	Nocardiaceae	sf_1	1432	AF430055.1	Nocardia veterana str. DSM 44445	-0.676328	0.0157383	0.00730982
Firmicutes	Mollicutes	Acholeplasmatales	Acholeplasmataceae	sf_1	4046	L33735.1	Pigeon pea witches'-broom mycoplasma-like organism	-0.676324	0.0157392	0.00730982
Acidobacteria	Acidobacteria-6	Unclassified	Unclassified	sf_1	1049	AF013534.2	soil clone C112	-0.676324	0.0157392	0.00730982
Proteobacteria	Alphaproteobacteria	Bradyrhizobiales	Beijerinck/Rhodoplan/Methylocyst	sf_3	7640	AF150804.1	Methylosinus trichosporium	-0.676295	0.0157454	0.00730982
Fusobacteria	Fusobacteria	Fusobacterales	Fusobacteriaceae	sf_3	721	AY207053.1	human mouth clone P2PB_51	-0.676187	0.0157684	0.00730982
Proteobacteria	Gammaproteobacteria	Thiotrichales	Thiotrichaceae	sf_3	9015	AF110274.1	Beggiatoa alba str. B18LD; ATCC 33555	-0.676133	0.01578	0.00730982
Proteobacteria	Gammaproteobacteria	Symbionts	Unclassified	sf_1	9128	X95229.1	Lucina nassula gill symbiont	-0.675448	0.0159269	0.00733213
Spirochaetes	Spirochaetes	Spirochaetales	Spirochaetaceae	sf_1	6489	AJ458944.1	Mixotricha paradoxa is flagellate hindgut Mastotermes darwiniensis clone mp1 of	-0.675012	0.0160208	0.00734411
Proteobacteria	Epsilonproteobacteria	Campylobacterales	Helicobacteraceae	sf_3	10518	X67854.1	Helicobacter pylori str. ATCC 49396T	-0.674728	0.0160824	0.00734411
Acidobacteria	Acidobacteria	Acidobacteriales	Acidobacteriaceae	sf_14	994	AJ519389.1	uranium mining waste pile clone JG37-AG-117 sp.	-0.674437	0.0161455	0.00734411
Proteobacteria	Deltaproteobacteria	Myxococcales	Polyangiaceae	sf_3	9874	AJ532714.1	uranium mining waste pile clone JG34-KF-243 proteobacterium	-0.674248	0.0161866	0.00734411
Proteobacteria	Epsilonproteobacteria	Campylobacterales	Helicobacteraceae	sf_3	10411	AB089112.2	termite gut homogenate clone Rs-P71 proteobacterium	-0.672244	0.0166272	0.00744419
Verrucomicrobia	Verrucomicrobiae	Verrucomicrobiales	Xiphinematobacteraceae	sf_3	888	AF217462.1	Candidatus Xiphinematobacter brevicolli	-0.672223	0.0166319	0.00744419
Proteobacteria	Epsilonproteobacteria	Campylobacterales	Helicobacteraceae	sf_3	10534	U01329.1	Helicobacter pylori	-0.671744	0.0167386	0.0074667
Proteobacteria	Alphaproteobacteria	Bradyrhizobiales	Bradyrhizobiaceae	sf_1	6927	L11663.1	Nitrobacter hamburgensis str. X14	-0.671175	0.016866	0.00749214
Cyanobacteria	Cyanobacteria	Chloroplasts	Chloroplasts	sf_5	4967	AF534438.1	Toolik Lake main station at 3 m depth clone TLM14	-0.670984	0.0169087	0.00749214
Chloroflexi	Anaerolineae	Chloroflexi-1b	Unclassified	sf_1	1071	AJ412677.1	denitrifying reactor clone 131	-0.669756	0.0171866	0.00758988
Proteobacteria	Alphaproteobacteria	Rhodobacterales	Rhodobacteraceae	sf_1	6888	AF254109.1	hydrothermal vent strain str. TB66	-0.669352	0.0172788	0.00760523
Proteobacteria	Gammaproteobacteria	Acidithiobacillales	Acidithiobacillaceae	sf_1	9224	AJ459804.1	Acidithiobacillus albertensis str. DSM 14366	-0.668805	0.0174039	0.00760567
Firmicutes	Clostridia	Clostridiales	Lachnospiraceae	sf_5	4212	AB100488.1	termite gut clone Rs-061	-0.668569	0.0174581	0.00760567
Verrucomicrobia	Verrucomicrobiae	Verrucomicrobiales	Verrucomicrobia subdivision 5	sf_1	629	AY114328.1	anoxic marine sediment clone LD1-PA50	-0.668451	0.0174855	0.00760567
Proteobacteria	Alphaproteobacteria	Rickettsiales	Anaplasmataceae	sf_3	6628	U23709.1	Wolbachia pipientis	-0.668196	0.0175443	0.00760567
Chloroflexi	Anaerolineae	Chloroflexi-1a	Unclassified	sf_1	583	AJ278171.2	anaerobic bioreactor clone SHD-238	-0.667901	0.0176125	0.00760567
Acidobacteria	Solibacteres	Unclassified	Unclassified	sf_1	6367	AF529104.1	TCE-contaminated site clone FTL227	-0.667608	0.0176805	0.00760567
Proteobacteria	Epsilonproteobacteria	Campylobacterales	Helicobacteraceae	sf_3	10417	AY216452.1	temperate estuarine mud clone KM61	-0.667374	0.0177348	0.00760567
Proteobacteria	Deltaproteobacteria	Syntrophobacterales	Syntrophaceae	sf_3	9665	X85132.1	Syntrophus gentianae str. HQgoe1	-0.667216	0.0177717	0.00760567
Proteobacteria	Alphaproteobacteria	Rhodobacterales	Rhodobacteraceae	sf_1	6701	AF245632.1	Roseobacter clone NAC11-3	-0.666902	0.0178449	0.00760567
Proteobacteria	Gammaproteobacteria	Xanthomonadales	Xanthomonadaceae	sf_3	8682	AB021391.1	Pseudomonas boreopolis str. ATCC 33662T	-0.666864	0.0178539	0.00760567
Spirochaetes	Spirochaetes	Spirochaetales	Spirochaetaceae	sf_1	6523	AB088912.1	termite gut homogenate clone Rs-J64 sp.	-0.666547	0.0179281	0.00761282
Firmicutes	Catabacter	Unclassified	Unclassified	sf_4	4526	AY133082.1	TCE-contaminated site clone ccslm210	-0.665709	0.0181257	0.00765849
Proteobacteria	Gammaproteobacteria	Enterobacteriales	Enterobacteriaceae	sf_1	8282	AF476101.1	Antonina pretiosa symbiont	-0.665601	0.0181512	0.00765849
Acidobacteria	Acidobacteria-6	Unclassified	Unclassified	sf_1	500	Z95717.1	soil clone RB24	-0.664825	0.0183357	0.00771174
Proteobacteria	Epsilonproteobacteria	Campylobacterales	Helicobacteraceae	sf_3	10590	AB089113.1	termite gut homogenate clone Rs-H40 proteobacterium	-0.664079	0.0185142	0.00773791
Firmicutes	Clostridia	Clostridiales	Peptostreptococcaceae	sf_5	3112	CR933145.1	Evry municipal wastewater treatment plant clone 012C11_B_SD_P15	-0.664077	0.0185147	0.00773791
Firmicutes	Clostridia	Clostridiales	Lachnospiraceae	sf_5	4167	AB089038.1	termite gut homogenate clone Rs-D76 bacterium	-0.663782	0.0185858	0.0077432
Spirochaetes	Spirochaetes	Spirochaetales	Spirochaetaceae	sf_1	6573	AB084955.1	termite gut clone NkS7	-0.663055	0.0187616	0.00779194
Proteobacteria	Alphaproteobacteria	Bradyrhizobiales	Bradyrhizobiaceae	sf_1	6917	D11345.1	Bradyrhizobium japonicum str. IAM 12608	-0.661615	0.0191133	0.00788754
Spirochaetes	Spirochaetes	Spirochaetales	Spirochaetaceae	sf_3	6558	AF166259.1	Spironema culicis str. BR91	-0.661201	0.0192153	0.00788754
Proteobacteria	Alphaproteobacteria	Rhodobacterales	Rhodobacteraceae	sf_1	6652	AF353235.1	marine clone Arctic96A-1	-0.661024	0.0192592	0.00788754
Proteobacteria	Deltaproteobacteria	Unclassified	Unclassified	sf_9	9798	AJ519663.1	uranium mill tailings soil sample clone GuBH2-AD/TzT-67 proteobacterium	-0.660932	0.0192819	0.00788754
Proteobacteria	Alphaproteobacteria	Bradyrhizobiales	Unclassified	sf_1	7264	AF508112.1	Bosea thiooxidans TJ1	-0.660272	0.0194459	0.00788754
Proteobacteria	Alphaproteobacteria	Rhizobiales	Phyllobacteriaceae	sf_1	7497	AJ294416.1	Pseudaminobacter salicylatoxidans str. KTC001	-0.660265	0.0194477	0.00788754
Proteobacteria	Gammaproteobacteria	Methylococcales	Methylococcaceae	sf_1	9438	AJ535221.1	marine sediment above hydrate ridge clone Hyd24-01 proteobacterium	-0.660221	0.0194584	0.00788754
Proteobacteria	Epsilonproteobacteria	Campylobacterales	Campylobacteraceae	sf_3	10456	L06975.1	Campylobacter showae	-0.658797	0.0198158	0.00788754
Bacteroidetes	Flavobacteria	Flavobacteriales	Flavobacteriaceae	sf_1	5317	AB078057.1	Tenacibaculum maritimum str. IFO 15946	-0.658791	0.0198172	0.00788754
Proteobacteria	Gammaproteobacteria	aquatic clone group	Unclassified	sf_1	8839	AJ400349.1	f cytometric sorted marine sample subpopulation 3 clone ZD0408 bacterium	-0.658672	0.0198473	0.00788754
Proteobacteria	Deltaproteobacteria	Desulfobacterales	Desulfobacteraceae	sf_5	10267	AJ535249.1	marine sediment above hydrate ridge clone Hyd89-61 proteobacterium	-0.65864	0.0198554	0.00788754
Actinobacteria	Actinobacteria	Actinomycetales	Streptomycetaceae	sf_1	1544	AB022872.1	Kitasatospora cystarginea str. IFO14836T	-0.657756	0.02008	0.00788754
Proteobacteria	Alphaproteobacteria	Bradyrhizobiales	Bradyrhizobiaceae	sf_1	7522	AF509906.1	Bradyrhizobium sp. str. KKI14	-0.657492	0.0201474	0.00788754
Proteobacteria	Alphaproteobacteria	Bradyrhizobiales	Bradyrhizobiaceae	sf_1	6636	U35000.3	Bradyrhizobium elkanii str. USDA 76	-0.657492	0.0201474	0.00788754
Fusobacteria	Fusobacteria	Fusobacterales	Fusobacteriaceae	sf_3	558	AJ344093.1	Sneathia sanguinegens str. CCUG 41628T	-0.65722	0.020217	0.00788754
Cyanobacteria	Cyanobacteria	Nostocales	Unclassified	sf_1	5004	AJ630458.1	Anabaena augstumalis 'SCHMIDKE JAHNKE/4a' str. SCMIDKE JAHNKE/4a	-0.657084	0.0202518	0.00788754
Proteobacteria	Gammaproteobacteria	Thiotrichales	Piscirickettsiaceae	sf_3	9557	AF449225.1	Riftia pachyptila's tube clone R76-B23	-0.656939	0.0202891	0.00788754
Bacteroidetes	Bacteroidetes	Bacteroidales	Unclassified	sf_15	5784	AY838556.1	fruiting body Pleurotus eryngii clone PE01	-0.656895	0.0203004	0.00788754
Actinobacteria	Actinobacteria	Actinomycetales	Actinomycetaceae	sf_1	1684	AJ428402.1	Varibaculum cambriense str. CCUG 44998	-0.656802	0.0203242	0.00788754
Planctomycetes	Planctomycetacia	Planctomycetales	Planctomycetaceae	sf_3	4948	BX294756.1	anoxic basin clone CY0ARA027D01	-0.65662	0.0203712	0.00788754
Proteobacteria	Gammaproteobacteria	Symbionts	Unclassified	sf_1	8403	AF432146.1	Selenate-reducing isolate str. KE4OH1	-0.656392	0.0204298	0.00788754
Proteobacteria	Alphaproteobacteria	Rickettsiales	Anaplasmataceae	sf_3	6803	AY007547.1	Wolbachia sp. Dlem16SWol	-0.65633	0.020446	0.00788754
Cyanobacteria	Cyanobacteria	Plectonema	Unclassified	sf_1	5190	AF091110.1	Plectonema sp. str. F3	-0.656197	0.0204802	0.00788754
Nitrospira	Nitrospira	Nitrospirales	Nitrospiraceae	sf_3	240	AF543501.1	acid mine drainage clone AW4	-0.655927	0.0205503	0.00789162
Proteobacteria	Betaproteobacteria	Rhodocyclales	Rhodocyclaceae	sf_1	7907	AJ315680.1	Thauera aromatica str. LG356	-0.655413	0.0206838	0.0079199
Proteobacteria	Gammaproteobacteria	Pasteurellales	Pasteurellaceae	sf_1	9030	AY216870.1	Volucribacter amazonae str. B96/5	-0.654355	0.0209609	0.00792506
Actinobacteria	Actinobacteria	Actinomycetales	Unclassified	sf_3	1296	AB089080.1	termite gut homogenate clone Rs-M66 bacterium	-0.654338	0.0209655	0.00792506
Firmicutes	Clostridia	Clostridiales	Peptococc/Acidaminococc	sf_11	39	AF523919.1	forested wetland clone RCP2-71	-0.653711	0.0211307	0.00792506
Proteobacteria	Deltaproteobacteria	Desulfovibrionales	Desulfovibrionaceae	sf_1	10262	AF228127.2	Desulfovibrio sp. str. Ac5.2	-0.653424	0.021207	0.00792506
Proteobacteria	Betaproteobacteria	Neisseriales	Neisseriaceae	sf_1	7945	AB074518.1	Aquaspirillum serpens str. IAM 13944	-0.653182	0.0212713	0.00792506
Actinobacteria	Actinobacteria	Actinomycetales	Mycobacteriaceae	sf_1	1308	AJ431371.1	Mycobacterium pyrenivorans str. DSM 44605	-0.653122	0.0212873	0.00792506
Nitrospira	Nitrospira	Nitrospirales	Nitrospiraceae	sf_2	542	AF524005.1	forested wetland clone FW19	-0.653097	0.0212939	0.00792506
Bacteroidetes	Bacteroidetes	Bacteroidales	Unclassified	sf_15	5353	AF529128.1	trichloroethene-contaminated site clone FTLpost3 bacterium	-0.653089	0.0212959	0.00792506
Proteobacteria	Alphaproteobacteria	Bradyrhizobiales	Bradyrhizobiaceae	sf_1	7390	U87781.1	Afipia genosp. 10 str. G8996	-0.653058	0.0213042	0.00792506
Proteobacteria	Gammaproteobacteria	Thiotrichales	Thiotrichaceae	sf_3	8703	AF110275.1	Beggiatoa sp. str. AA5A	-0.653004	0.0213187	0.00792506
Spirochaetes	Spirochaetes	Spirochaetales	Spirochaetaceae	sf_2	6493	U42284.1	Borrelia anserina str. ES-1	-0.65248	0.0214585	0.00792506
Acidobacteria	Acidobacteria	Acidobacteriales	Acidobacteriaceae	sf_14	6350	AF498719.1	soil isolate Ellin337	-0.652155	0.0215456	0.00792506
Proteobacteria	Gammaproteobacteria	Alteromonadales	Alteromonadaceae	sf_1	8374	AB076560.1	Agarivorans albus str. MKT 89	-0.652068	0.021569	0.00792506
Proteobacteria	Epsilonproteobacteria	Campylobacterales	Campylobacteraceae	sf_3	10464	AY135395.1	Campylobacter sp. str. NO2B	-0.651973	0.0215945	0.00792506
Proteobacteria	Gammaproteobacteria	Alteromonadales	Pseudoalteromonadaceae	sf_1	9627	AF218245.1	Pseudoalteromonas sp	-0.651058	0.0218416	0.00795198
Gemmatimonadetes	Unclassified	Unclassified	Unclassified	sf_5	1565	AJ532728.1	uranium mining waste pile clone JG34-KF-418	-0.650722	0.0219327	0.00795198
Proteobacteria	Gammaproteobacteria	Oceanospirillales	Halomonadaceae	sf_1	8317	AF211861.1	Chromohalobacter canadensis str. DSM6769	-0.650617	0.0219614	0.00795198
Proteobacteria	Epsilonproteobacteria	Campylobacterales	Campylobacteraceae	sf_3	10461	AB015259.1	deepest cold-seep area Japan Trench clone JTB360 proteobacterium	-0.650449	0.022007	0.00795198
Firmicutes	Mollicutes	Mycoplasmatales	Mycoplasmataceae	sf_1	3929	AY191226.1	Mycoplasma gypsbengalensis str. Gb-V33	-0.649963	0.0221398	0.00797061
Proteobacteria	Gammaproteobacteria	SUP05	Unclassified	sf_1	8654	AB099939.1	inactive deep-sea hydrothermal vent chimneys clone IheB2-31	-0.649371	0.0223023	0.00798505
Nitrospira	Nitrospira	Nitrospirales	Nitrospiraceae	sf_2	544	AF524004.1	forested wetland clone FW5	-0.649279	0.0223278	0.00798505
OP9/JS1	OP9	Unclassified	Unclassified	sf_1	726	AF027086.1	hot spring clone OPB72	-0.649158	0.0223612	0.00798505
Proteobacteria	Gammaproteobacteria	Unclassified	Unclassified	sf_3	9568	AF523888.1	forested wetland clone RCP2-96	-0.648701	0.0224875	0.00798505
Proteobacteria	Alphaproteobacteria	Caulobacterales	Caulobacteraceae	sf_1	7436	AJ227797.1	Brevundimonas sp. str. FWC40	-0.648532	0.0225341	0.00798505
Proteobacteria	Gammaproteobacteria	GAO cluster	Unclassified	sf_1	8980	AY098909.1	activated sludge clone SBRL2_19	-0.648506	0.0225415	0.00798505
Proteobacteria	Gammaproteobacteria	Acidithiobacillales	Acidithiobacillaceae	sf_1	8320	AF543507.1	acid mine drainage clone BA11	-0.647412	0.0228466	0.00803912
Unclassified	Unclassified	Unclassified	Unclassified	sf_148	5022	AF454327.1	plastid clone ML310M-37	-0.647073	0.0229414	0.00803912
Actinobacteria	Actinobacteria	Actinomycetales	Mycobacteriaceae	sf_1	1637	AF190800.1	Mycobacterium austroafricanum str. IFP2173	-0.646645	0.0230621	0.00803912
Proteobacteria	Betaproteobacteria	Burkholderiales	Comamonadaceae	sf_1	7929	AF068803.1	hydrothermal vent clone VC2.1 Bac29	-0.646413	0.0231275	0.00803912
Firmicutes	Clostridia	Clostridiales	Peptostreptococcaceae	sf_5	2679	AB062845.1	termite gut homogenate clone BCf9-13	-0.646315	0.0231551	0.00803912
Planctomycetes	Planctomycetacia	Planctomycetales	Planctomycetaceae	sf_3	4855	BX294726.1	aerobic basin clone CY0ARA026D10	-0.646212	0.0231844	0.00803912
Proteobacteria	Alphaproteobacteria	Bradyrhizobiales	Bradyrhizobiaceae	sf_1	7126	AJ534670.1	ground water deep-well injection disposal site radioactive wastes Tomsk-7 clone S15A-MN96 proteobacterium	-0.646169	0.0231965	0.00803912
Chloroflexi	Dehalococcoidetes	Unclassified	Unclassified	sf_1	2497	AF524015.1	forested wetland clone FW60	-0.646012	0.023241	0.00803912
Proteobacteria	Betaproteobacteria	Burkholderiales	Comamonadaceae	sf_1	7987	AB076844.1	Acidovorax sp. str. OS-6	-0.645437	0.0234047	0.00803912
Proteobacteria	Gammaproteobacteria	Enterobacteriales	Enterobacteriaceae	sf_6	8783	AF075271.2	Alterococcus agarolyticus str. ADT3; CCRC17102	-0.645414	0.0234113	0.00803912
Firmicutes	Mollicutes	Mycoplasmatales	Mycoplasmataceae	sf_1	4014	NC_002771.1	Mycoplasma pulmonis str. UAB CTIP	-0.645369	0.0234239	0.00803912
Spirochaetes	Spirochaetes	Spirochaetales	Spirochaetaceae	sf_1	6494	AB088890.1	termite gut homogenate clone Rs-C47 sp.	-0.64492	0.0235522	0.00803912
Verrucomicrobia	Verrucomicrobiae	Verrucomicrobiales	Verrucomicrobiaceae	sf_1	1024	AY244959.1	rumen clone BS5	-0.644703	0.0236145	0.00803912
Proteobacteria	Deltaproteobacteria	Bdellovibrionales	Unclassified	sf_1	7382	AF355039.1	marine clone Arctic95C-5	-0.644456	0.0236856	0.00803912
Verrucomicrobia	Unclassified	Unclassified	Unclassified	sf_3	486	AJ401113.1	Elbe river clone DEV045	-0.644439	0.0236903	0.00803912
Proteobacteria	Betaproteobacteria	Rhodocyclales	Rhodocyclaceae	sf_1	8156	AY098637.2	industrial-phenol-degrading community clone MM1 sp.	-0.644316	0.0237257	0.00803912
Proteobacteria	Alphaproteobacteria	Verorhodospirilla	Unclassified	sf_1	7109	AY189753.1	diesel-polluted Bohai Gulf isolate str. M-5 M-5	-0.644001	0.0238165	0.0080493
Bacteroidetes	Bacteroidetes	Bacteroidales	Unclassified	sf_15	6233	AY134906.1	oral periodontitis clone FX069	-0.643463	0.0239722	0.00806933
Chloroflexi	Dehalococcoidetes	Unclassified	Unclassified	sf_1	2438	AY093464.1	deep marine sediment clone MB-A2-110	-0.643376	0.0239976	0.00806933
Cyanobacteria	Cyanobacteria	Chloroplasts	Chloroplasts	sf_11	5098	AF289245.1	Euglena tripteris str. UW OB	-0.64303	0.024098	0.00808259
Verrucomicrobia	Verrucomicrobiae	Verrucomicrobiales	Verrucomicrobia subdivision 5	sf_1	530	AY114334.1	anoxic marine sediment clone LD1-PB20	-0.641875	0.0244363	0.00815846
Chlamydiae	Chlamydiae	Chlamydiales	Chlamydiaceae	sf_1	4820	NC_002179.2	Chlamydophila pneumoniae str. AR39	-0.641837	0.0244474	0.00815846
Proteobacteria	Alphaproteobacteria	Rickettsiales	Rickettsiaceae	sf_1	6809	U11021.1	Rickettsia rickettsii str. Sawtooth	-0.640917	0.0247194	0.00822175
Firmicutes	Clostridia	Clostridiales	Clostridiaceae	sf_12	3019	AY245527.1	Tepidibacter formicigenes str. DV1184	-0.640754	0.0247676	0.00822175
Planctomycetes	Planctomycetacia	Planctomycetales	Planctomycetaceae	sf_3	4831	AJ231190.1	Planctomyces brasiliensis	-0.640564	0.0248241	0.00822175
Firmicutes	Clostridia	Clostridiales	Peptostreptococcaceae	sf_5	616	AF542230.1	Peptoniphilus lacrimalis str. CCUG 31350	-0.640227	0.0249247	0.00822175
Firmicutes	Clostridia	Clostridiales	Clostridiaceae	sf_12	206	AB089017.1	termite gut homogenate clone Rs-P50 bacterium	-0.640057	0.0249753	0.00822175
Actinobacteria	Actinobacteria	Actinomycetales	Micromonosporaceae	sf_1	1770	X93194.1	Dactylosporangium roseum str. DSM 43916	-0.639943	0.0250094	0.00822175
Lentisphaerae	Unclassified	Unclassified	Unclassified	sf_5	10330	AF507900.1	Mono lake clone ML635J-58	-0.639655	0.0250958	0.00822972
Proteobacteria	Betaproteobacteria	Burkholderiales	Comamonadaceae	sf_1	8138	AB021390.1	Pseudomonas lanceolata str. ATCC 14669T	-0.639241	0.02522	0.00825004
Proteobacteria	Alphaproteobacteria	Bradyrhizobiales	Beijerinck/Rhodoplan/Methylocyst	sf_3	6651	AB119196.1	Beijerinckia indica	-0.638459	0.0254562	0.00830681
Spirochaetes	Spirochaetes	Spirochaetales	Spirochaetaceae	sf_1	6565	AB085166.1	termite gut clone NkS-Oxy25	-0.637899	0.0256264	0.00834178
NC10	Unclassified	Unclassified	Unclassified	sf_1	2516	AF529103.1	TCE-contaminated site clone FTL22	-0.63746	0.0257603	0.00836241
Cyanobacteria	Cyanobacteria	Pseudanabaena	Unclassified	sf_1	5008	AF448080.1	Synechococcus sp. str. PCC 7502	-0.637278	0.025816	0.00836241
Proteobacteria	Betaproteobacteria	Burkholderiales	Comamonadaceae	sf_1	7888	AB021420.1	Hydrogenophaga flava str. DSM 619T	-0.63699	0.0259042	0.00837053
Spirochaetes	Spirochaetes	Spirochaetales	Spirochaetaceae	sf_1	6477	AJ458945.1	Mixotricha paradoxa is flagellate hindgut Mastotermes darwiniensis clone mp3 of	-0.636775	0.0259701	0.0083714
Proteobacteria	Epsilonproteobacteria	Campylobacterales	Helicobacteraceae	sf_3	10442	AF292378.1	Helicobacter cetorum str. MIT 99-5656	-0.635887	0.0262443	0.00838837
Firmicutes	Clostridia	Clostridiales	Lachnospiraceae	sf_5	2931	AB088994.1	termite gut homogenate clone Rs-G77 bacterium	-0.635586	0.0263375	0.00838837
Spirochaetes	Spirochaetes	Spirochaetales	Spirochaetaceae	sf_1	6557	AF454308.1	spirochete clone ML320J-13	-0.635401	0.0263951	0.00838837
Proteobacteria	Alphaproteobacteria	Rickettsiales	Rickettsiaceae	sf_1	7556	U11014.1	Rickettsia bellii str. strains 369-C and G2D42	-0.635197	0.0264587	0.00838837
Actinobacteria	Actinobacteria	Actinomycetales	Microbacteriaceae	sf_1	1345	AJ781047.1	Leucobacter aridicollis str. L9	-0.635187	0.0264617	0.00838837
Bacteroidetes	Flavobacteria	Flavobacteriales	Blattabacteriaceae	sf_1	5828	Z35664.1	Blattabacterium species	-0.635001	0.0265199	0.00838837
Proteobacteria	Gammaproteobacteria	Methylococcales	Methylococcaceae	sf_1	8821	AF152597.1	Methylobacter psychrophilus str. Z-0021	-0.634983	0.0265254	0.00838837
Actinobacteria	Actinobacteria	Actinomycetales	Thermomonosporaceae	sf_1	1669	AF223348.1	Pseudonocardiaceae str. PA123	-0.634751	0.026598	0.00838837
Proteobacteria	Betaproteobacteria	Burkholderiales	Comamonadaceae	sf_1	8152	AJ543434.1	nephridia Octolasion lacteum clone Ol2-2	-0.634524	0.0266688	0.00838837
Actinobacteria	Actinobacteria	Actinomycetales	Nocardiaceae	sf_1	1787	AF430046.1	Nocardia pseudovaccinii str. DSM 43406	-0.634386	0.0267124	0.00838837
Proteobacteria	Gammaproteobacteria	Enterobacteriales	Enterobacteriaceae	sf_1	8473	M59155.1	Hafnia alvei	-0.634099	0.0268024	0.00838837
Actinobacteria	Actinobacteria	Bifidobacteriales	Bifidobacteriaceae	sf_1	1351	AY174108.1	Bifidobacterium psychraerophilum str. T16	-0.633925	0.0268571	0.00838837
Proteobacteria	Betaproteobacteria	Nitrosomonadales	Nitrosomonadaceae	sf_1	7989	AY123811.1	Nitrosomonas sp. str. Nm59	-0.633853	0.0268799	0.00838837
Bacteroidetes	Bacteroidetes	Bacteroidales	Porphyromonadaceae	sf_1	5460	AJ400267.2	mouse feces clone F8	-0.63376	0.0269092	0.00838837
Acidobacteria	Acidobacteria	Acidobacteriales	Acidobacteriaceae	sf_14	176	AJ519387.1	uranium mining waste pile clone JG37-AG-112 sp.	-0.633033	0.0271393	0.00839196
Bacteroidetes	Flavobacteria	Flavobacteriales	Flavobacteriaceae	sf_1	5726	AY008691.1	Bergeyella sp. oral AK152 clone	-0.632816	0.0272081	0.00839196
Firmicutes	Clostridia	Clostridiales	Clostridiaceae	sf_12	4415	AB089041.1	termite gut homogenate clone Rs-K32 bacterium	-0.6328	0.0272132	0.00839196
Proteobacteria	Alphaproteobacteria	Bradyrhizobiales	Bradyrhizobiaceae	sf_1	7087	AF530468.1	Bradyrhizobium japonicum HA1	-0.632748	0.0272297	0.00839196
LD1PA group	Unclassified	Unclassified	Unclassified	sf_1	10118	AY114324.1	anoxic marine sediment clone LD1-PA38	-0.632724	0.0272374	0.00839196
Cyanobacteria	Cyanobacteria	Chloroplasts	Chloroplasts	sf_11	5123	AF289249.1	Lepocinclis fusiformis str. ACOI 1025	-0.632446	0.027326	0.00839971
Bacteroidetes	Sphingobacteria	Sphingobacteriales	Flexibacteraceae	sf_20	10311	AJ431236.1	Cytophaga sp. str. BHI60-57B	-0.63224	0.0273918	0.00840046
Firmicutes	Catabacter	Unclassified	Unclassified	sf_4	4325	AB088963.1	termite gut homogenate clone Rs-K21 bacterium	-0.631472	0.0276379	0.00845636
Bacteroidetes	Sphingobacteria	Sphingobacteriales	Flammeovirgaceae	sf_5	6084	AB078078.1	Microscilla arenaria str. IFO 15982	-0.630769	0.0278647	0.00846538
Proteobacteria	Alphaproteobacteria	Bradyrhizobiales	Bradyrhizobiaceae	sf_1	7333	U87768.1	Afipia genosp. 4 str. G3644	-0.630661	0.0278996	0.00846538
Proteobacteria	Alphaproteobacteria	Bradyrhizobiales	Bradyrhizobiaceae	sf_1	7398	AF208514.1	Bradyrhizobium japonicum str. USDA 38	-0.630332	0.0280062	0.00846538
Spirochaetes	Spirochaetes	Spirochaetales	Spirochaetaceae	sf_1	6508	X89050.1	termite hindgut clone mpsp2	-0.630173	0.0280581	0.00846538
Cyanobacteria	Cyanobacteria	Chloroplasts	Chloroplasts	sf_5	5112	X52985.1	Cyanidium caldarium str. 14-1-1	-0.630029	0.0281048	0.00846538
Proteobacteria	Gammaproteobacteria	Alteromonadales	Pseudoalteromonadaceae	sf_1	9339	AF284230.1	Pseudoalteromonas sp. str. 05	-0.629426	0.0283014	0.00849576
Proteobacteria	Betaproteobacteria	Neisseriales	Neisseriaceae	sf_1	8143	AY005029.1	subgingival dental plaque clone AK105	-0.628731	0.0285297	0.00849878
Bacteroidetes	Bacteroidetes	Bacteroidales	Unclassified	sf_15	5820	AY244902.1	cow rumen clone BF24	-0.628651	0.028556	0.00849878
Gemmatimonadetes	Unclassified	Unclassified	Unclassified	sf_5	1149	AF432618.1	lodgepole pine rhizosphere soil clone C17.11WL	-0.628556	0.0285871	0.00849878
Cyanobacteria	Cyanobacteria	Nostocales	Unclassified	sf_1	5047	AF247573.1	Anabaena circinalis str. AWQC150A	-0.628485	0.0286105	0.00849878
Proteobacteria	Gammaproteobacteria	Thiotrichales	Thiotrichaceae	sf_3	8559	L40998.1	Thioploca ingrica	-0.628213	0.0287004	0.00850641
Spirochaetes	Spirochaetes	Spirochaetales	Spirochaetaceae	sf_1	6476	AB084965.1	termite gut clone NkS50	-0.627809	0.0288342	0.00850913
Proteobacteria	Epsilonproteobacteria	Campylobacterales	Unclassified	sf_1	10427	AY672515.1	hydrothermal vent 9 degrees North East Rise Pacific Ocean clone CH3_17_BAC_16SrRNA_9N_EPR	-0.627797	0.028838	0.00850913
Actinobacteria	Actinobacteria	Actinomycetales	Unclassified	sf_3	1583	AB089079.1	termite gut homogenate clone Rs-F20 bacterium	-0.627488	0.0289407	0.00852045
WS3	Unclassified	Unclassified	Unclassified	sf_1	2537	AY114325.1	anoxic marine sediment clone LD1-PA39	-0.626671	0.0292133	0.00855379
Proteobacteria	Deltaproteobacteria	Desulfobacterales	Unclassified	sf_4	9951	AF523973.1	forested wetland clone FW13	-0.62583	0.0294957	0.00855379
Bacteroidetes	Flavobacteria	Flavobacteriales	Unclassified	sf_3	5248	AY274839.1	Delaware River estuary clone 1G12	-0.625676	0.0295477	0.00855379
Proteobacteria	Deltaproteobacteria	Desulfuromonadales	Geobacteraceae	sf_1	9956	AF523968.1	forested wetland clone FW140	-0.625567	0.0295846	0.00855379
Spirochaetes	Spirochaetes	Spirochaetales	Spirochaetaceae	sf_1	6490	AB062823.1	termite gut homogenate clone BCf4-14	-0.625566	0.0295849	0.00855379
Firmicutes	Clostridia	Clostridiales	Peptostreptococcaceae	sf_5	668	AY221992.1	Sedimentibacter sp. str. BRS2	-0.625433	0.0296298	0.00855379
Bacteroidetes	Flavobacteria	Flavobacteriales	Flavobacteriaceae	sf_1	5971	M62799.1	Cytophaga uliginosa	-0.625388	0.0296449	0.00855379
Proteobacteria	Gammaproteobacteria	Pseudomonadales	Moraxellaceae	sf_3	8366	AJ609556.1	Psychrobacter frigidicola str. DSM 12411	-0.625094	0.0297446	0.00855379
Proteobacteria	Deltaproteobacteria	Unclassified	Unclassified	sf_9	9738	AF354149.1	marine methane seep clone 1513	-0.624872	0.0298198	0.00855379
Chloroflexi	Anaerolineae	Unclassified	Unclassified	sf_9	727	AF507692.1	forest soil clone S0208	-0.624745	0.0298631	0.00855379
Bacteroidetes	Flavobacteria	Flavobacteriales	Flavobacteriaceae	sf_1	5267	AF406541.1	bacterioplankton clone AEGEAN_179	-0.624518	0.0299401	0.00855379
Nitrospira	Nitrospira	Nitrospirales	Nitrospiraceae	sf_1	864	Y14644.1	nitrifying sludge clone GC86	-0.624431	0.0299699	0.00855379
Firmicutes	Clostridia	Clostridiales	Lachnospiraceae	sf_5	4335	AB088952.1	termite gut homogenate clone Rs-N86 bacterium	-0.624292	0.0300173	0.00855379
Bacteroidetes	Sphingobacteria	Sphingobacteriales	Flexibacteraceae	sf_19	5563	AB073573.2	Cytophaga sp. I-545	-0.624277	0.0300224	0.00855379
Bacteroidetes	Sphingobacteria	Sphingobacteriales	Flexibacteraceae	sf_19	5728	AB073564.2	Cytophaga sp. str. MBIC04693	-0.623394	0.0303249	0.008593
Proteobacteria	Gammaproteobacteria	Alteromonadales	Alteromonadaceae	sf_1	8978	AF468393.1	Arctic sea ice ARK10108	-0.623211	0.0303879	0.008593
Proteobacteria	Gammaproteobacteria	Pasteurellales	Pasteurellaceae	sf_1	9360	AF224297.1	Pasteurella multocida subsp. gallicida str. MCCM 00021 subsp.	-0.62305	0.0304434	0.008593
Firmicutes	Clostridia	Clostridiales	Peptostreptococcaceae	sf_5	393	AF542229.1	Anaerococcus vaginalis str. CCUG 31349	-0.622992	0.0304634	0.008593
Actinobacteria	Actinobacteria	Actinomycetales	Cellulomonadaceae	sf_1	1586	X83800.1	Cellulomonas gelida str. DSM 20111T	-0.622641	0.0305847	0.008593
OP3	Unclassified	Unclassified	Unclassified	sf_4	628	AY050598.1	CB-contaminated groundwater clone GOUTB15	-0.622567	0.0306104	0.008593
Proteobacteria	Alphaproteobacteria	Rhodobacterales	Rhodobacteraceae	sf_1	7453	AJ534205.1	Sulfitobacter sp. BIO-11	-0.622556	0.0306141	0.008593
Proteobacteria	Gammaproteobacteria	Alteromonadales	Alteromonadaceae	sf_1	9486	AF406617.1	Marine isolate str. GK-2001	-0.621743	0.0308965	0.00863673
Proteobacteria	Betaproteobacteria	Burkholderiales	Comamonadaceae	sf_1	7856	AY169431.1	Variovorax paradoxus	-0.621676	0.0309198	0.00863673
Proteobacteria	Gammaproteobacteria	Legionellales	Coxiellaceae	sf_3	9444	AF523974.1	forested wetland clone FW23	-0.621545	0.0309654	0.00863673
Firmicutes	Clostridia	Clostridiales	Lachnospiraceae	sf_5	4301	AF287779.1	human subgingival plaque clone F058	-0.621333	0.0310394	0.00863919
Bacteroidetes	Bacteroidetes	Bacteroidales	Porphyromonadaceae	sf_1	5454	AY643492.1	Dysgonomonas wimpennyi str. ANFA2	-0.621016	0.0311504	0.00864042
Spirochaetes	Spirochaetes	Spirochaetales	Spirochaetaceae	sf_1	6571	AJ458946.1	Mixotricha paradoxa is flagellate hindgut Mastotermes darwiniensis clone mp4 of	-0.620948	0.0311743	0.00864042
Actinobacteria	Actinobacteria	Coriobacteriales	Coriobacteriaceae	sf_1	1258	AJ534678.1	ground water deep-well injection disposal site radioactive wastes Tomsk-7 clone S15A-MN25	-0.619518	0.0316788	0.00876192
Caldithrix	Unclassified	Caldithrales	Caldithraceae	sf_2	91	AF323775.1	benzoate-degrading consortium clone BA059	-0.619158	0.0318067	0.00876374
Verrucomicrobia	Unclassified	Unclassified	Unclassified	sf_3	40	AJ401121.1	Elbe river clone DEV055	-0.618942	0.0318838	0.00876374
Planctomycetes	Planctomycetacia	WPS-1	Unclassified	sf_1	4897	AY093476.1	deep marine sediment clone MB-C2-105	-0.618725	0.0319612	0.00876683
Firmicutes	Clostridia	Clostridiales	Lachnospiraceae	sf_5	4273	AB089044.1	termite gut homogenate clone Rs-M14 bacterium	-0.617494	0.0324029	0.00886517
Proteobacteria	Epsilonproteobacteria	Campylobacterales	Helicobacteraceae	sf_3	10444	AB006148.1	Helicobacter suncus str. Kaz-2	-0.617168	0.0325205	0.00886517
Cyanobacteria	Cyanobacteria	Plectonema	Unclassified	sf_1	5210	AY250881.1	lichen-dominated Antarctic cryptoendolithic community clone FBP403	-0.616403	0.0327979	0.00888168
Firmicutes	Clostridia	Clostridiales	Lachnospiraceae	sf_5	3218	AB089000.1	termite gut homogenate clone Rs-N53	-0.616355	0.0328153	0.00888168
Acidobacteria	Acidobacteria	Acidobacteriales	Acidobacteriaceae	sf_16	6414	AF529350.1	PCE-contaminated site clone CLs73	-0.616262	0.0328492	0.00888168
Proteobacteria	Alphaproteobacteria	Caulobacterales	Caulobacteraceae	sf_1	6909	X87274.1	Brevundimonas diminuta str. DSM 1635	-0.616067	0.0329202	0.00888274
Actinobacteria	Actinobacteria	Actinomycetales	Microbacteriaceae	sf_1	1404	AJ507468.1	freshwater isolate str. MWH-Ta3	-0.615437	0.0331507	0.00890866
Bacteroidetes	Flavobacteria	Flavobacteriales	Flavobacteriaceae	sf_1	5915	AJ534682.1	ground water deep-well injection disposal site radioactive wastes Tomsk-7 clone S15A-MN27 bacterium	-0.614895	0.0333498	0.00894403
Firmicutes	Clostridia	Clostridiales	Peptostreptococcaceae	sf_5	58	AF481225.1	Peptostreptococcus sp. str. E3_32	-0.614375	0.0335415	0.00897724
Deinococcus-Thermus	Unclassified	Unclassified	Unclassified	sf_2	637	AF513964.1	hypersaline pond clone LA7-B27N	-0.614178	0.0336146	0.00897869
Cyanobacteria	Unclassified	Unclassified	Unclassified	sf_5	5188	AY163573.1	Acaryochloris marina str. MBIC11017	-0.613937	0.0337037	0.00898437
Synergistes	Unclassified	Unclassified	Unclassified	sf_3	740	AF371930.1	swine intestine clone p-4292-4Wa3	-0.613693	0.0337944	0.00899044
Actinobacteria	Actinobacteria	Acidimicrobiales	Microthrixineae	sf_1	1576	AF454307.1	actinobacterium clone ML817J-10	-0.612799	0.0341279	0.0090078
Proteobacteria	Deltaproteobacteria	Desulfobacterales	Desulfobacteraceae	sf_5	10031	AY177795.1	Antarctic sediment clone SB1_49	-0.612659	0.0341803	0.0090078
Firmicutes	Clostridia	Clostridiales	Peptostreptococcaceae	sf_5	2721	AB088971.1	termite gut homogenate clone Rs-N71 bacterium	-0.612543	0.0342237	0.0090078
Cyanobacteria	Cyanobacteria	Nostocales	Unclassified	sf_1	5199	AB074502.1	Anabaena variabilis str. IAM M-204	-0.612516	0.0342339	0.0090078
Firmicutes	Clostridia	Clostridiales	Peptococc/Acidaminococc	sf_11	242	AJ493052.1	Desulfosporosinus orientis str. DSMZ 7493	-0.612507	0.0342372	0.0090078
Proteobacteria	Gammaproteobacteria	Legionellales	Legionellaceae	sf_1	8865	AF468229.1	Arctic pack ice; northern Fram Strait; 80 31.1 N; 01 deg 59.7 min E clone ARKCH2Br2-23	-0.611956	0.0344443	0.00903633
Synergistes	Unclassified	Unclassified	Unclassified	sf_3	117	AB089065.2	termite gut homogenate clone Rs-D89	-0.611586	0.034584	0.00905504
Bacteroidetes	Bacteroidetes	Bacteroidales	Unclassified	sf_15	5573	AB088930.1	termite gut homogenate clone Rs-D44 bacterium	-0.610956	0.0348224	0.00906238
Chlorobi	Unclassified	Unclassified	Unclassified	sf_8	5822	AJ428454.1	Saltmarsh mud clone K-790	-0.610673	0.0349301	0.00906238
Proteobacteria	Gammaproteobacteria	Aeromonadales	Aeromonadaceae	sf_1	9245	AB105442.1	Batch reactor filled with cyanobacterial bloom and lake water clone -8	-0.610251	0.0350908	0.00906238
Proteobacteria	Alphaproteobacteria	Bradyrhizobiales	Beijerinck/Rhodoplan/Methylocyst	sf_3	7219	M95665.1	Methylosinus sporium	-0.609749	0.0352831	0.00909106
Firmicutes	Catabacter	Unclassified	Unclassified	sf_1	4293	AB089008.1	termite gut homogenate clone Rs-Q01 bacterium	-0.609401	0.0354167	0.00909337
Spirochaetes	Spirochaetes	Spirochaetales	Spirochaetaceae	sf_1	6568	AJ419821.1	Spirochaeta sp	-0.608597	0.0357265	0.00910859
Acidobacteria	Acidobacteria	Acidobacteriales	Acidobacteriaceae	sf_14	541	AJ519667.1	uranium mill tailings soil sample clone GuBH2-AG-47 sp.	-0.608272	0.0358524	0.00910859
Proteobacteria	Gammaproteobacteria	Pseudomonadales	Moraxellaceae	sf_3	8604	AB087260.2	Moraxella oblonga str. IAM 14971	-0.60814	0.0359037	0.00910859
Proteobacteria	Gammaproteobacteria	Enterobacteriales	Enterobacteriaceae	sf_1	8742	AF084835.1	USA:New York isolate str. KN4	-0.607957	0.0359745	0.00910859
Proteobacteria	Betaproteobacteria	Rhodocyclales	Rhodocyclaceae	sf_1	7925	Y17591.1	Thauera selenatis str. ATCC 55363T	-0.607628	0.0361026	0.00910859
Cyanobacteria	Cyanobacteria	Nostocales	Unclassified	sf_1	5174	AF516731.1	Cylindrospermopsis raciborskii str. 23B	-0.607605	0.0361115	0.00910859
Bacteroidetes	Bacteroidetes	Bacteroidales	Porphyromonadaceae	sf_1	5961	AJ488070.1	chlorobenzene-degrading consortium clone IA-16	-0.607539	0.0361375	0.00910859
Firmicutes	Clostridia	Clostridiales	Peptostreptococcaceae	sf_5	17	AF538859.1	Peptostreptococcus sp. oral clone P4PA_156 P4 oral	-0.607481	0.0361599	0.00910859
Proteobacteria	Deltaproteobacteria	Bdellovibrionales	Bdellovibrionaceae	sf_1	10010	AJ518802.1	uranium mining waste pile clone JG37-AG-139 proteobacterium	-0.607472	0.0361635	0.00910859
Proteobacteria	Betaproteobacteria	Burkholderiales	Comamonadaceae	sf_1	8031	AB021328.1	strain isolate str. rJ10	-0.607266	0.0362439	0.0091115
Proteobacteria	Deltaproteobacteria	Myxococcales	Polyangiaceae	sf_3	10353	AF234747.1	sludge clone A9	-0.606826	0.036416	0.00913743
Proteobacteria	Gammaproteobacteria	aquatic clone group	Unclassified	sf_1	9246	AY221036.1	Mammoth Cave sediment clone CCD24	-0.606437	0.036569	0.00914121
Firmicutes	Clostridia	Clostridiales	Peptococc/Acidaminococc	sf_11	992	AJ229198.1	anoxic bulk soil flooded rice microcosm clone BSV43 clone	-0.605962	0.036756	0.00917065
Planctomycetes	Planctomycetacia	Planctomycetales	Pirellulae	sf_3	4677	BX294863.1	aerobic basin clone CY0ARA032A03	-0.60547	0.0369506	0.00920186
Proteobacteria	Deltaproteobacteria	Desulfobacterales	Desulfobacteraceae	sf_5	9666	AJ535229.1	marine sediment above hydrate ridge clone Hyd89-13 proteobacterium	-0.604707	0.0372538	0.0092066
Bacteroidetes	Flavobacteria	Flavobacteriales	Flavobacteriaceae	sf_1	5423	AF170754.1	Aequorivita antarctica str. QSSC9-14	-0.604589	0.0373006	0.0092066
Actinobacteria	Actinobacteria	Actinomycetales	Nocardiaceae	sf_1	1834	AF430047.1	Nocardia transvalensis str. DSM 43405	-0.604562	0.0373115	0.0092066
Actinobacteria	Actinobacteria	Actinomycetales	Microbacteriaceae	sf_1	1135	AJ459101.1	Rhodoglobus vestalii str. LV3	-0.604517	0.0373294	0.0092066
Proteobacteria	Deltaproteobacteria	Desulfobacterales	Desulfobulbaceae	sf_1	9739	AJ535252.1	gas hydrate clone Hyd89-51	-0.604374	0.0373865	0.0092066
Proteobacteria	Alphaproteobacteria	Rhodobacterales	Rhodobacteraceae	sf_1	7026	AY005463.1	Leisingera methylohalidivorans str. MB2	-0.604131	0.0374834	0.00921193
Verrucomicrobia	Verrucomicrobiae	Verrucomicrobiales	Verrucomicrobia subdivision 7	sf_1	446	AY114322.1	anoxic marine sediment clone LD1-PA34	-0.603532	0.0377237	0.0092222
Actinobacteria	Actinobacteria	Actinomycetales	Actinomycetaceae	sf_1	1368	AJ243893.1	Actinomyces urogenitalis	-0.603348	0.0377979	0.0092222
Firmicutes	Catabacter	Unclassified	Unclassified	sf_4	2716	AB089010.1	termite gut homogenate clone Rs-F76 bacterium	-0.602529	0.0381285	0.00928575
Proteobacteria	Alphaproteobacteria	Rickettsiales	Anaplasmataceae	sf_3	6908	M85267.1	Rhinocyllus conicus endosymbiont	-0.602336	0.0382069	0.00928778
Actinobacteria	Actinobacteria	Actinomycetales	Unclassified	sf_3	2045	AF507852.1	hypersaline lake clone ML602J-44	-0.601682	0.0384727	0.0093177
DSS1	Unclassified	Unclassified	Unclassified	sf_2	38	AJ306783.1	DCP-dechlorinating consortium clone SHA-109	-0.601227	0.0386584	0.0093177
Firmicutes	Clostridia	Clostridiales	Peptostreptococcaceae	sf_5	1037	AY169425.1	Finegoldia magna	-0.600837	0.0388183	0.0093177
Spirochaetes	Spirochaetes	Spirochaetales	Spirochaetaceae	sf_1	6491	AB062840.1	termite gut homogenate clone BCf8-03	-0.600827	0.0388223	0.0093177
Acidobacteria	Acidobacteria	Acidobacteriales	Acidobacteriaceae	sf_14	6378	D26171.1	Acidobacterium capsulatum	-0.60065	0.038895	0.00931827
Proteobacteria	Gammaproteobacteria	Pasteurellales	Pasteurellaceae	sf_1	9628	AF549390.1	Histophilus somni str. CCUG 12839	-0.599834	0.0392316	0.00936645
Proteobacteria	Betaproteobacteria	Procabacteriales	Procabacteriaceae	sf_1	8136	AF177426.1	Acanthamoeba sp. UWC6 symbiont	-0.599819	0.0392376	0.00936645
Firmicutes	Clostridia	Clostridiales	Peptostreptococcaceae	sf_5	224	AB109771.1	Finegoldia magna str. ATCC 29328	-0.598889	0.0396233	0.00941126
Bacteroidetes	Flavobacteria	Flavobacteriales	Flavobacteriaceae	sf_1	5521	AF493689.1	Flavobacteriaceae str. SW269	-0.598853	0.0396384	0.00941126
Spirochaetes	Spirochaetes	Spirochaetales	Spirochaetaceae	sf_1	6623	AB088865.1	termite gut homogenate clone Rs-D46 sp.	-0.59857	0.0397563	0.00942238
Proteobacteria	Epsilonproteobacteria	Campylobacterales	Unclassified	sf_1	10543	U15103.1	hydrothermal vent clone PVB_10	-0.597949	0.0400163	0.00946261
Acidobacteria	Unclassified	Unclassified	Unclassified	sf_1	572	AF523986.1	forested wetland clone FW144	-0.597823	0.0400689	0.00946261
Acidobacteria	Acidobacteria	Acidobacteriales	Acidobacteriaceae	sf_14	6425	AF407719.1	Great Artesian Basin clone B27	-0.597652	0.040141	0.00946277
Bacteroidetes	Bacteroidetes	Bacteroidales	Porphyromonadaceae	sf_1	5652	AB088943.1	termite gut homogenate clone Rs-D29 bacterium	-0.597005	0.0404136	0.00950578
Bacteroidetes	Bacteroidetes	Bacteroidales	Rikenellaceae	sf_5	5892	AJ229217.1	anoxic bulk soil flooded rice microcosm clone BSV73	-0.596878	0.040467	0.00950578
Bacteroidetes	Flavobacteria	Flavobacteriales	Flavobacteriaceae	sf_1	5836	U41348.1	Capnocytophaga granulosa str. LMG 12119; FDC SD4	-0.595862	0.040898	0.00952717
Proteobacteria	Gammaproteobacteria	Symbionts	Unclassified	sf_1	9556	AY129087.1	Seepiophila jonesi symbiont	-0.595675	0.0409779	0.00952717
Aquificae	Aquificae	Aquificales	Hydrogenothermaceae	sf_1	737	AF528192.1	Sulfurihydrogenibium azorense	-0.595662	0.0409834	0.00952717
Proteobacteria	Deltaproteobacteria	Desulfobacterales	Desulfobacteraceae	sf_5	9940	AY177800.1	Antarctic sediment clone SB2_56	-0.59497	0.0412791	0.00956094
Chlamydiae	Chlamydiae	Chlamydiales	Simkaniaceae	sf_1	4702	AY223862.1	Candidatus Rhabdochlamydia porcellionis clone RKPsHep porcellionis	-0.594324	0.0415567	0.00960844
Natronoanaerobium	Unclassified	Unclassified	Unclassified	sf_1	2437	AF507879.2	Mono Lake at depth 23m station 6 July 2000 clone ML623J-19	-0.593085	0.0420926	0.00969895
Verrucomicrobia	Verrucomicrobiae	Verrucomicrobiales	Verrucomicrobiaceae	sf_6	613	AJ441222.1	hydrothermal vent polychaete mucous clone P. palm C 85	-0.593081	0.0420946	0.00969895
Proteobacteria	Alphaproteobacteria	Rhodobacterales	Rhodobacteraceae	sf_1	7433	AF359537.1	Scrippsiella trochoidea NEPCC 15	-0.592717	0.042253	0.00971561
Proteobacteria	Betaproteobacteria	Rhodocyclales	Rhodocyclaceae	sf_1	8127	AJ505852.1	Zoogloea resiniphila str. PIV-3A2y	-0.59226	0.0424522	0.00971561
Proteobacteria	Deltaproteobacteria	Unclassified	Unclassified	sf_9	9876	AY093471.1	deep marine sediment clone MB-B2-106	-0.592142	0.0425041	0.00971561
Proteobacteria	Deltaproteobacteria	Syntrophobacterales	Syntrophaceae	sf_3	9935	AF523957.1	forested wetland clone FW117	-0.59195	0.0425881	0.00971561
Bacteroidetes	Sphingobacteria	Sphingobacteriales	Unclassified	sf_6	5439	AF507859.1	Mono Lake at depth 35 m station 6 July 2000 clone ML635J-40 bacterium	-0.591907	0.0426069	0.00971561
Cyanobacteria	Cyanobacteria	Nostocales	Unclassified	sf_1	5191	AY038036.1	Cyanospira rippkae str. PCC 9501	-0.591218	0.0429096	0.00973402
DSS1	Unclassified	Unclassified	Unclassified	sf_1	4405	AF323768.2	benzoate-degrading consortium clone BA143	-0.591175	0.0429286	0.00973402
Proteobacteria	Alphaproteobacteria	Rhodobacterales	Rhodobacteraceae	sf_1	6980	AJ582226.1	Loktanella vestfoldensis str. LMG 22003	-0.591082	0.0429696	0.00973402
Actinobacteria	Actinobacteria	Actinomycetales	Streptomycetaceae	sf_1	1771	D63872.1	Streptomyces setonii str. ATCC25497	-0.590858	0.0430684	0.00973402
Proteobacteria	Deltaproteobacteria	Unclassified	Unclassified	sf_9	244	AY093483.1	deep marine sediment clone MB-C2-152	-0.590391	0.0432749	0.00973402
Proteobacteria	Alphaproteobacteria	Consistiales	Caedibacteraceae	sf_5	6947	AB089084.2	termite gut homogenate clone Rs-B60 proteobacterium	-0.590388	0.0432761	0.00973402
Bacteroidetes	Bacteroidetes	Bacteroidales	Unclassified	sf_15	5475	AJ249101.1	SHA-25 clone	-0.590144	0.0433844	0.00973402
Proteobacteria	Betaproteobacteria	Neisseriales	Neisseriaceae	sf_1	8041	AB076000.1	Aquaspirillum putridiconchylium str. IAM 14964	-0.589934	0.0434778	0.00973402
Cyanobacteria	Cyanobacteria	Nostocales	Unclassified	sf_1	5072	AF268023.1	Nodularia spumigena str. PCC73104	-0.589893	0.0434958	0.00973402
Actinobacteria	Actinobacteria	Actinomycetales	Unclassified	sf_3	1348	AY250882.1	lichen-dominated Antarctic cryptoendolithic community clone FBP406	-0.58964	0.0436089	0.00974286
Actinobacteria	BD2-10 group	Unclassified	Unclassified	sf_2	1652	AY193208.1	marine sediment clone Bol7	-0.589385	0.0437223	0.0097478
Bacteroidetes	Flavobacteria	Flavobacteriales	Flavobacteriaceae	sf_1	6248	AY005073.1	Capnocytophaga sp. oral strain str. S3	-0.58926	0.0437781	0.0097478
Thermodesulfobacteria	Thermodesulfobacteria	Thermodesulfobacteriales	Thermodesulfobacteriaceae	sf_1	667	AF411013.1	Geothermobacterium ferrireducens	-0.588596	0.0440759	0.00978474
Cyanobacteria	Cyanobacteria	Nostocales	Unclassified	sf_1	5175	AF516729.1	Cylindrospermopsis raciborskii str. 24C	-0.588338	0.0441915	0.00978474
Proteobacteria	Alphaproteobacteria	Rhodobacterales	Unclassified	sf_5	7471	AJ347025.1	sponge clone TK03	-0.588261	0.0442263	0.00978474
Firmicutes	Mollicutes	Mycoplasmatales	Mycoplasmataceae	sf_1	4102	AF493543.1	Mycoplasma zalophus str. 4296C	-0.587954	0.0443648	0.00978474
Proteobacteria	Deltaproteobacteria	Desulfobacterales	Desulfobacteraceae	sf_5	9875	AF420354.1	hydrothermal sediment clone AF420354	-0.587952	0.0443654	0.00978474
Proteobacteria	Alphaproteobacteria	Bradyrhizobiales	Bradyrhizobiaceae	sf_1	6887	AB067729.1	Bradyrhizobium str. YB2	-0.587385	0.0446217	0.00978474
Proteobacteria	Gammaproteobacteria	Cardiobacteriales	Cardiobacteriaceae	sf_1	9453	AF506987.1	Cardiobacterium valvarum str. MDA3079	-0.587384	0.0446224	0.00978474
Proteobacteria	Deltaproteobacteria	Unclassified	Unclassified	sf_9	9760	AY093467.1	deep marine sediment clone MB-A2-137	-0.586727	0.0449206	0.00978474
Actinobacteria	Actinobacteria	Actinomycetales	Micrococcaceae	sf_1	1213	X87756.1	Kocuria roseus	-0.58628	0.0451242	0.00978474
Firmicutes	Symbiobacteria	Symbiobacterales	Unclassified	sf_1	2388	AF465653.1	G+C Gram-positive clone YNPRH70A	-0.586232	0.0451461	0.00978474
Proteobacteria	Betaproteobacteria	Rhodocyclales	Rhodocyclaceae	sf_1	7824	AB089101.1	termite gut homogenate clone Rs-B77 proteobacterium	-0.586097	0.0452077	0.00978474
Caldithrix	Unclassified	Caldithrales	Caldithraceae	sf_1	2384	AF286032.1	saltmarsh clone LCP-89	-0.585982	0.0452603	0.00978474
Firmicutes	Clostridia	Clostridiales	Peptostreptococcaceae	sf_5	2796	AF287764.1	human subgingival plaque clone BB142	-0.585822	0.0453338	0.00978474
Proteobacteria	Alphaproteobacteria	Unclassified	Unclassified	sf_6	7229	AF529343.1	PCE-contaminated site clone CLi8	-0.585792	0.0453473	0.00978474
Natronoanaerobium	Unclassified	Unclassified	Unclassified	sf_1	3745	AF507877.1	Mono Lake at depth 35m station 6 July 2000 clone ML635J-45	-0.585356	0.0455476	0.00981198
Actinobacteria	Actinobacteria	Actinomycetales	Streptosporangiaceae	sf_1	1224	X89941.1	Acrocarpospora corrugata str. DSM43316T	-0.584889	0.0457623	0.00984222
Firmicutes	Clostridia	Clostridiales	Peptococc/Acidaminococc	sf_11	300	AY214183.1	benzene-contaminated groundwater clone ZZ12C8	-0.584588	0.0459012	0.00984906
Spirochaetes	Spirochaetes	Spirochaetales	Spirochaetaceae	sf_1	6547	AF507855.1	Mono Lake at depth 23 m station 6 July 2000 clone ML623J-23 bacterium	-0.584123	0.0461165	0.00984906
Proteobacteria	Gammaproteobacteria	Unclassified	Unclassified	sf_3	8926	AB099937.1	inactive deep-sea hydrothermal vent chimneys clone IheB2-13	-0.584121	0.0461176	0.00984906
Firmicutes	Clostridia	Clostridiales	Clostridiaceae	sf_12	252	AB089014.1	termite gut homogenate clone Rs-A28 bacterium	-0.584109	0.046123	0.00984906
Proteobacteria	Gammaproteobacteria	Pasteurellales	Pasteurellaceae	sf_1	8409	AF499896.1	human colonic mucosal biopsy clone ABLCf1	-0.584017	0.0461658	0.00984906
Cyanobacteria	Cyanobacteria	Nostocales	Unclassified	sf_1	5028	AF516732.1	Cylindrospermopsis raciborskii str. 05E	-0.583582	0.0463677	0.00986575
Spirochaetes	Spirochaetes	Spirochaetales	Spirochaetaceae	sf_1	6487	AB088866.1	termite gut homogenate clone Rs-D52 sp.	-0.583277	0.0465098	0.00986575
marine group A	mgA-1	Unclassified	Unclassified	sf_1	6454	U34043.1	marine clone SAR406	-0.583219	0.0465368	0.00986575
Firmicutes	Catabacter	Unclassified	Unclassified	sf_4	4503	AB088976.1	termite gut homogenate clone Rs-H83 bacterium	-0.583208	0.0465419	0.00986575
Gemmatimonadetes	Unclassified	Unclassified	Unclassified	sf_5	9464	AF432648.1	lodgepole pine rhizosphere soil British Columbia Ministry Forests Long-Term Soil Productivity	-0.582777	0.0467437	0.00987201
Aquificae	Aquificae	Aquificales	Unclassified	sf_1	2364	AY263403.1	Thermovibrio ammoniificans str. HB-1	-0.582593	0.0468295	0.00987201
Bacteroidetes	Bacteroidetes	Bacteroidales	Unclassified	sf_15	5890	AY218551.1	penguin droppings sediments clone KD1-125	-0.582548	0.0468506	0.00987201
Bacteroidetes	Flavobacteria	Flavobacteriales	Flavobacteriaceae	sf_1	5955	AJ244701.1	Flavobacterium sp. str. V4.MS.29 = MM_2747	-0.582504	0.0468712	0.00987201
Proteobacteria	Deltaproteobacteria	Syntrophobacterales	Syntrophobacteraceae	sf_1	10021	AJ519630.1	uranium mill tailings soil sample clone Sh765B-TzT-29 proteobacterium	-0.582349	0.046944	0.00987201
Firmicutes	Clostridia	Clostridiales	Clostridiaceae	sf_12	4622	AB100475.1	termite gut clone Rs-L36	-0.582008	0.0471045	0.00989006
Acidobacteria	Acidobacteria	Acidobacteriales	Acidobacteriaceae	sf_14	6421	AJ292576.1	PCB-polluted soil clone WD217	-0.581676	0.0472607	0.0098918
Proteobacteria	Gammaproteobacteria	Pseudomonadales	Pseudomonadaceae	sf_1	9343	AF448515.1	Cellvibrio subsp. mixtus str. ACM 2601	-0.581673	0.0472621	0.0098918
Proteobacteria	Alphaproteobacteria	Bradyrhizobiales	Bradyrhizobiaceae	sf_1	6878	AF530467.1	Bradyrhizobium japonicum SD5	-0.581244	0.047465	0.00990836
Proteobacteria	Alphaproteobacteria	Bradyrhizobiales	Bradyrhizobiaceae	sf_1	7353	AY216437.1	temperate estuarine mud clone HC65	-0.581184	0.0474933	0.00990836
Actinobacteria	Actinobacteria	Actinomycetales	Micrococcaceae	sf_1	1610	X86595.1	Arthrobacter sp str. AC-51	-0.581031	0.0475656	0.00990836
Chlorobi	Unclassified	Unclassified	Unclassified	sf_1	5928	AJ441242.1	hydrothermal vent polychaete mucous clone P. palm A 12	-0.580393	0.0478685	0.00995582
Bacteroidetes	Flavobacteria	Flavobacteriales	Flavobacteriaceae	sf_1	5401	AF543295.1	Capnocytophaga gingivalis str. ChDC OS45	-0.579495	0.0482975	0.00999291
Bacteroidetes	Sphingobacteria	Sphingobacteriales	Flexibacteraceae	sf_19	6261	AF468338.1	Arctic sea ice cryoconite clone ARKCRY-50	-0.57941	0.048338	0.00999291
Actinobacteria	Actinobacteria	Actinomycetales	Kineosporiaceae	sf_1	1598	AY250880.1	lichen-dominated Antarctic cryptoendolithic community clone FBP402	-0.57923	0.0484245	0.00999291
Actinobacteria	Actinobacteria	Actinomycetales	Gordoniaceae	sf_1	1191	X80635.1	Gordonia amarae str. DSM43392	-0.579185	0.0484461	0.00999291
Proteobacteria	Betaproteobacteria	Burkholderiales	Comamonadaceae	sf_1	8046	Y18616.1	Acidovorax defluvii str. BSB411	-0.579122	0.048476	0.00999291
Acidobacteria	Acidobacteria-7	Unclassified	Unclassified	sf_1	588	AJ009461.1	TCB-transforming consortium clone SJA-36	-0.578681	0.0486883	0.0100163
Proteobacteria	Betaproteobacteria	Burkholderiales	Comamonadaceae	sf_1	7941	AF407397.1	MCB-contaminated groundwater-treating reactor clone RB9C10	-0.577775	0.0491259	0.0100906
Bacteroidetes	Bacteroidetes	Bacteroidales	Unclassified	sf_15	5355	AJ306736.1	DCP-dechlorinating consortium clone SHA-5	-0.57722	0.0493958	0.0101301
Proteobacteria	Deltaproteobacteria	Myxococcales	Polyangiaceae	sf_3	10309	AJ233947.1	Nannocystis exedens str. Na e571	-0.57691	0.0495467	0.0101301
Proteobacteria	Alphaproteobacteria	Azospirillales	Magnetospirillaceae	sf_1	6922	AY171615.1	Dechlorospirillum sp. str. SN1	-0.576802	0.0495994	0.0101301
Fusobacteria	Fusobacteria	Fusobacterales	Fusobacteriaceae	sf_3	387	AY029802.1	Leptotrichia wadeii str. LB16	-0.576751	0.0496241	0.0101301
Bacteroidetes	Flavobacteria	Flavobacteriales	Flavobacteriaceae	sf_1	5914	AY771714.1	Psychroserpens burtonensis str. S2-64	-0.576277	0.0498557	0.0101461
